# Supplementary material for: One-for-all gene inactivation via PAM-independent base editing in bacteria
Source: J Biol Chem. 2024 Dec 18;301(1):108113. doi: 10.1016/j.jbc.2024.108113 (PMC11782819; doi:10.1016/j.jbc.2024.108113)
Supplement: Dataset-1 [file mmc3.xlsx]

## Sheet: Summary
Supporting information
Dataset-1 Summary of off-target evens in strains induced with 0.1 mM IPTG
Mutation types	GlnA1-1-1655	GlnA1-2-1655	GlnA1-3-1655	GlnA2-1-1655	GlnA2-2-1655	GlnA2-3-1655	ArgH1-1655	ArgH2-1655	ArgH3-1655	AT1-1655	AT2-1655	AT3-1655
A>T	0	0	0	0	0	0	0	0	0	0	0	0
A>C	0	0	0	0	0	0	0	0	0	0	0	0
A>G	0	0	0	0	0	0	0	0	0	0	0	0
T>A	0	0	0	0	0	0	0	0	0	0	0	0
T>C	0	0	0	0	0	0	0	0	0	0	0	0
T>G	0	0	0	0	0	0	0	0	0	0	0	0
C>A	0	0	0	0	0	0	0	0	0	0	0	0
C>T	103	108	66	70	35	96	7	80	46	40	22	47
C>G	0	0	0	0	0	0	0	0	0	0	0	0
G>A	200	73	128	47	77	70	58	54	35	30	19	60
G>T	0	0	0	0	0	0	0	0	0	0	0	0
G>C	0	0	0	0	0	0	0	0	0	0	0	0
transition	303	181	194	117	112	166	65	134	81	70	41	107
transversion	0	0	0	0	0	0	0	0	0	0	0	0
total	303	181	194	117	112	166	65	134	81	70	41	107
Amino acid changes
Silent mutations	64	46	52	40	26	49	16	39	24	14	7	24
Missense mutations	99	48	70	37	36	69	14	41	16	27	20	39
STOP codons	10	8	7	3	0	3	3	6	3	1	2	4
Non CDS region	130	79	65	37	50	45	32	48	38	28	12	40
Notes
GlnA1-1-1655: glutamine auxotrophic E. coli LX01 isolate-1 edited by pBeSpRY-glnA
GlnA1-2-1655: glutamine auxotrophic E. coli LX01 isolate-2 edited by pBeSpRY-glnA
GlnA1-3-1655: glutamine auxotrophic E. coli LX01 isolate-3 edited by pBeSpRY-glnA
GlnA2-1-1655: glutamine auxotrophic E. coli LX02 isolate-1 edited by pBeCa9-glnA
GlnA2-2-1655: glutamine auxotrophic E. coli LX02 isolate-2 edited by pBeCa9-glnA
GlnA2-3-1655: glutamine auxotrophic E. coli LX02 isolate-3 edited by pBeCa9-glnA
ArgH1-1655: arginine auxotrophic E. coli LX03 isolate-1 edited by pBeSpRY-argH
ArgH2-1655: arginine auxotrophic E. coli LX03 isolate-2 edited by pBeSpRY-argH
ArgH3-1655: arginine auxotrophic E. coli LX03 isolate-3 edited by pBeSpRY-argH
AT1-1655: aspartate auxotrophic E. coli LX04 isolate-1 edited by pBeSpRY-aspC-tyrB
AT2-1655: aspartate auxotrophic E. coli LX04 isolate-2 edited by pBeSpRY-aspC-tyrB
AT3-1655: aspartate auxotrophic E. coli LX04 isolate-3 edited by pBeSpRY-aspC-tyrB

## Sheet: GlnA1-1-1655
chromosome	position	ref	alt	GlnA1-1-1655	ExonicFunc.refGene
U00096.3	2766638	C	T	1/1 | 4,230	Missense mutation
U00096.3	1299573	C	T	1/1 | 4,122	Missense mutation
U00096.3	3772290	G	A	1/1 | 3,297	Missense mutation
U00096.3	2568293	G	A	1/1 | 3,233	Non CDS region
U00096.3	3947047	C	T	1/1 | 3,215	Non CDS region
U00096.3	2240512	G	A	1/1 | 3,213	Non CDS region
U00096.3	2032327	C	T	1/1 | 3,186	Non CDS region
U00096.3	1434267	G	A	1/1 | 3,123	Non CDS region
U00096.3	3719832	C	T	1/1 | 2,294	Non CDS region
U00096.3	4175278	C	T	1/1 | 2,278	Non CDS region
U00096.3	2418606	G	A	1/1 | 2,263	Non CDS region
U00096.3	2731327	C	T	1/1 | 2,247	Non CDS region
U00096.3	2766764	G	A	1/1 | 2,236	Missense mutation
U00096.3	2824060	G	A	1/1 | 2,232	Missense mutation
U00096.3	2818684	G	A	1/1 | 2,197	Non CDS region
U00096.3	2276396	G	A	1/1 | 2,196	Missense mutation
U00096.3	2349892	G	A	1/1 | 2,192	Non CDS region
U00096.3	4166485	C	T	1/1 | 1,34	Non CDS region
U00096.3	4166484	C	T	1/1 | 1,34	Non CDS region
U00096.3	4166486	C	T	1/1 | 1,34	Non CDS region
U00096.3	4166492	G	A	1/1 | 1,31	Non CDS region
U00096.3	3880090	G	A	1/1 | 1,301	Silent mutation
U00096.3	3708696	G	A	1/1 | 1,282	Non CDS region
U00096.3	3133985	G	A	1/1 | 1,282	Non CDS region
U00096.3	4024844	G	A	1/1 | 1,276	Non CDS region
U00096.3	3547327	G	A	1/1 | 1,275	Missense mutation
U00096.3	3884234	C	T	1/1 | 1,259	Non CDS region
U00096.3	3575214	C	T	1/1 | 1,258	Silent mutation
U00096.3	4606155	G	A	1/1 | 1,247	Non CDS region
U00096.3	51604	C	T	1/1 | 1,246	Missense mutation
U00096.3	51607	C	T	1/1 | 1,245	Non CDS region
U00096.3	4166505	G	A	1/1 | 1,24	Non CDS region
U00096.3	2662017	G	A	1/1 | 1,221	Missense mutation
U00096.3	1240054	G	A	1/1 | 1,217	Non CDS region
U00096.3	3966779	C	T	1/1 | 1,216	Silent mutation
U00096.3	2464198	G	A	1/1 | 1,209	Non CDS region
U00096.3	1851138	G	A	1/1 | 1,208	Silent mutation
U00096.3	2464201	G	A	1/1 | 1,206	Non CDS region
U00096.3	1270604	C	T	1/1 | 1,205	Non CDS region
U00096.3	820264	C	T	1/1 | 1,199	Silent mutation
U00096.3	1441818	G	A	1/1 | 1,185	Non CDS region
U00096.3	2236538	G	A	1/1 | 1,185	Non CDS region
U00096.3	2356729	G	A	1/1 | 1,173	Non CDS region
U00096.3	1326702	C	T	1/1 | 1,171	Non CDS region
U00096.3	1491471	G	A	1/1 | 1,161	Non CDS region
U00096.3	1680967	G	A	1/1 | 1,140	Non CDS region
U00096.3	1680969	G	A	1/1 | 1,140	Non CDS region
U00096.3	4035350	G	A	1/1 | 0,47	Non CDS region
U00096.3	4569790	C	T	1/1 | 0,330	Non CDS region
U00096.3	3193570	G	A	1/1 | 0,322	Missense mutation
U00096.3	2994024	C	T	1/1 | 0,319	Non CDS region
U00096.3	3720005	C	T	1/1 | 0,317	Non CDS region
U00096.3	3736159	G	A	1/1 | 0,314	Non CDS region
U00096.3	3852201	G	A	1/1 | 0,311	Missense mutation
U00096.3	4058082	G	A	1/1 | 0,309	Non CDS region
U00096.3	3469564	G	A	1/1 | 0,308	Missense mutation
U00096.3	3467014	C	T	1/1 | 0,305	Non CDS region
U00096.3	3941635	C	T	1/1 | 0,303	Non CDS region
U00096.3	3752811	G	A	1/1 | 0,300	Missense mutation
U00096.3	3941634	C	T	1/1 | 0,300	Non CDS region
U00096.3	4058060	G	A	1/1 | 0,300	Non CDS region
U00096.3	4058069	G	A	1/1 | 0,300	Non CDS region
U00096.3	4058070	G	A	1/1 | 0,298	Non CDS region
U00096.3	3692643	G	A	1/1 | 0,292	Missense mutation
U00096.3	4470519	C	T	1/1 | 0,291	Non CDS region
U00096.3	3110456	C	T	1/1 | 0,291	Non CDS region
U00096.3	4287923	C	T	1/1 | 0,282	Missense mutation
U00096.3	3606618	C	T	1/1 | 0,282	Silent mutation
U00096.3	4287917	C	T	1/1 | 0,280	STOP codon
U00096.3	4293998	C	T	1/1 | 0,280	Silent mutation
U00096.3	2993380	C	T	1/1 | 0,279	Silent mutation
U00096.3	4287925	C	T	1/1 | 0,278	Silent mutation
U00096.3	4175270	C	T	1/1 | 0,277	Non CDS region
U00096.3	4287927	C	T	1/1 | 0,276	Missense mutation
U00096.3	3643931	G	A	1/1 | 0,275	Missense mutation
U00096.3	3991381	C	T	1/1 | 0,275	Missense mutation
U00096.3	2755729	C	T	1/1 | 0,274	Non CDS region
U00096.3	3567671	G	A	1/1 | 0,273	Silent mutation
U00096.3	4307448	G	A	1/1 | 0,272	Silent mutation
U00096.3	4307449	G	A	1/1 | 0,272	Silent mutation
U00096.3	515497	C	T	1/1 | 0,270	Missense mutation
U00096.3	3469428	G	A	1/1 | 0,270	Silent mutation
U00096.3	2994190	C	T	1/1 | 0,269	Non CDS region
U00096.3	3600878	C	T	1/1 | 0,267	Non CDS region
U00096.3	262988	C	T	1/1 | 0,267	Non CDS region
U00096.3	4528110	C	T	1/1 | 0,267	Non CDS region
U00096.3	2752252	C	T	1/1 | 0,267	Missense mutation
U00096.3	3512306	G	A	1/1 | 0,267	Silent mutation
U00096.3	2578518	G	A	1/1 | 0,267	Non CDS region
U00096.3	4049930	C	T	1/1 | 0,266	Non CDS region
U00096.3	277474	C	T	1/1 | 0,266	Missense mutation
U00096.3	3708463	G	A	1/1 | 0,266	Non CDS region
U00096.3	3725343	G	A	1/1 | 0,265	Non CDS region
U00096.3	3442965	G	A	1/1 | 0,259	Missense mutation
U00096.3	3880402	G	A	1/1 | 0,259	Missense mutation
U00096.3	2982106	G	A	1/1 | 0,259	Missense mutation
U00096.3	3036921	G	A	1/1 | 0,259	Silent mutation
U00096.3	3578751	G	A	1/1 | 0,258	Non CDS region
U00096.3	3442984	G	A	1/1 | 0,258	Missense mutation
U00096.3	2825393	G	A	1/1 | 0,258	STOP codon
U00096.3	3419476	G	A	1/1 | 0,256	Non CDS region
U00096.3	3841888	G	A	1/1 | 0,256	Non CDS region
U00096.3	3959938	C	T	1/1 | 0,256	Non CDS region
U00096.3	2520279	G	A	1/1 | 0,253	Missense mutation
U00096.3	3533622	G	A	1/1 | 0,253	Missense mutation
U00096.3	50249	G	A	1/1 | 0,253	Missense mutation
U00096.3	3709800	C	T	1/1 | 0,252	Missense mutation
U00096.3	3423422	G	A	1/1 | 0,250	Non CDS region
U00096.3	2440277	G	A	1/1 | 0,249	Non CDS region
U00096.3	2731324	C	T	1/1 | 0,248	Non CDS region
U00096.3	2737429	C	T	1/1 | 0,248	Silent mutation
U00096.3	3444161	C	T	1/1 | 0,248	Missense mutation
U00096.3	3325469	C	T	1/1 | 0,248	Silent mutation
U00096.3	4531903	C	T	1/1 | 0,248	Non CDS region
U00096.3	160751	C	T	1/1 | 0,248	Non CDS region
U00096.3	2884566	G	A	1/1 | 0,246	Missense mutation
U00096.3	3588773	G	A	1/1 | 0,245	Silent mutation
U00096.3	3279334	G	A	1/1 | 0,245	Missense mutation
U00096.3	2616576	G	A	1/1 | 0,245	STOP codon
U00096.3	2838305	G	A	1/1 | 0,245	Silent mutation
U00096.3	2755582	C	T	1/1 | 0,244	Non CDS region
U00096.3	388602	C	T	1/1 | 0,242	Missense mutation
U00096.3	3179595	G	A	1/1 | 0,241	Silent mutation
U00096.3	2610524	G	A	1/1 | 0,241	Missense mutation
U00096.3	3781667	G	A	1/1 | 0,240	Silent mutation
U00096.3	2505329	G	A	1/1 | 0,239	Silent mutation
U00096.3	32858	C	T	1/1 | 0,237	Missense mutation
U00096.3	2691225	G	A	1/1 | 0,237	Non CDS region
U00096.3	2593022	G	A	1/1 | 0,237	Non CDS region
U00096.3	2415890	G	A	1/1 | 0,237	Missense mutation
U00096.3	2233130	C	T	1/1 | 0,237	Silent mutation
U00096.3	4179704	C	T	1/1 | 0,236	Non CDS region
U00096.3	4285832	C	T	1/1 | 0,236	Missense mutation
U00096.3	3294506	C	T	1/1 | 0,236	Silent mutation
U00096.3	643511	G	A	1/1 | 0,236	Non CDS region
U00096.3	9302	C	T	1/1 | 0,235	Non CDS region
U00096.3	3031424	G	A	1/1 | 0,235	Missense mutation
U00096.3	3886966	G	A	1/1 | 0,234	Missense mutation
U00096.3	2593462	G	A	1/1 | 0,233	Silent mutation
U00096.3	2549100	G	A	1/1 | 0,233	Missense mutation
U00096.3	3207970	C	T	1/1 | 0,232	Silent mutation
U00096.3	83359	C	T	1/1 | 0,232	Silent mutation
U00096.3	4488536	C	T	1/1 | 0,231	Non CDS region
U00096.3	2777681	C	T	1/1 | 0,230	Missense mutation
U00096.3	755044	G	A	1/1 | 0,230	Non CDS region
U00096.3	1295178	G	A	1/1 | 0,229	Non CDS region
U00096.3	1450980	G	A	1/1 | 0,229	Missense mutation
U00096.3	657257	C	T	1/1 | 0,229	Non CDS region
U00096.3	643678	G	A	1/1 | 0,228	Missense mutation
U00096.3	169733	C	T	1/1 | 0,228	Non CDS region
U00096.3	1299470	C	T	1/1 | 0,227	Non CDS region
U00096.3	1299485	G	A	1/1 | 0,227	Non CDS region
U00096.3	2942450	G	A	1/1 | 0,227	STOP codon
U00096.3	3597155	G	A	1/1 | 0,226	Missense mutation
U00096.3	4457609	C	T	1/1 | 0,226	Missense mutation
U00096.3	2795596	G	A	1/1 | 0,226	Missense mutation
U00096.3	1050700	G	A	1/1 | 0,225	Non CDS region
U00096.3	453541	G	A	1/1 | 0,224	Missense mutation
U00096.3	2707827	C	T	1/1 | 0,224	Missense mutation
U00096.3	660283	C	T	1/1 | 0,224	Non CDS region
U00096.3	1811945	G	A	1/1 | 0,224	Missense mutation
U00096.3	131566	G	A	1/1 | 0,223	Non CDS region
U00096.3	1293204	G	A	1/1 | 0,221	Non CDS region
U00096.3	2630901	G	A	1/1 | 0,220	Non CDS region
U00096.3	2726005	C	T	1/1 | 0,219	Non CDS region
U00096.3	3318362	G	A	1/1 | 0,219	Non CDS region
U00096.3	626760	C	T	1/1 | 0,219	Missense mutation
U00096.3	2330152	G	A	1/1 | 0,218	Non CDS region
U00096.3	1438906	G	A	1/1 | 0,218	STOP codon
U00096.3	3318339	G	A	1/1 | 0,218	Non CDS region
U00096.3	2634191	C	T	1/1 | 0,218	Non CDS region
U00096.3	2526140	G	A	1/1 | 0,218	Silent mutation
U00096.3	2655219	G	A	1/1 | 0,217	Silent mutation
U00096.3	1297945	C	T	1/1 | 0,216	Missense mutation
U00096.3	1880092	G	A	1/1 | 0,216	Non CDS region
U00096.3	2993049	C	T	1/1 | 0,215	Missense mutation
U00096.3	3423349	G	A	1/1 | 0,215	Non CDS region
U00096.3	1051205	C	T	1/1 | 0,215	Non CDS region
U00096.3	2409346	G	A	1/1 | 0,215	Missense mutation
U00096.3	710816	G	A	1/1 | 0,214	Non CDS region
U00096.3	2426172	G	A	1/1 | 0,214	Missense mutation
U00096.3	2055355	G	A	1/1 | 0,214	Missense mutation
U00096.3	1051342	C	T	1/1 | 0,213	Non CDS region
U00096.3	2396699	G	A	1/1 | 0,213	Silent mutation
U00096.3	128904	C	T	1/1 | 0,213	Silent mutation
U00096.3	2087730	G	A	1/1 | 0,211	Missense mutation
U00096.3	2007476	G	A	1/1 | 0,210	Missense mutation
U00096.3	1714757	G	A	1/1 | 0,210	Silent mutation
U00096.3	2618602	G	A	1/1 | 0,210	Silent mutation
U00096.3	3923717	G	A	1/1 | 0,209	Non CDS region
U00096.3	2457995	G	A	1/1 | 0,209	Missense mutation
U00096.3	1694257	G	A	1/1 | 0,209	STOP codon
U00096.3	2527758	G	A	1/1 | 0,208	Silent mutation
U00096.3	776274	C	T	1/1 | 0,208	Silent mutation
U00096.3	2324424	G	A	1/1 | 0,206	Missense mutation
U00096.3	2823911	G	A	1/1 | 0,206	Missense mutation
U00096.3	1723594	G	A	1/1 | 0,206	Missense mutation
U00096.3	1279425	C	T	1/1 | 0,205	Non CDS region
U00096.3	1279426	C	T	1/1 | 0,205	Non CDS region
U00096.3	2435776	G	A	1/1 | 0,204	Missense mutation
U00096.3	1484677	G	A	1/1 | 0,202	Silent mutation
U00096.3	3428843	G	A	1/1 | 0,202	Non CDS region
U00096.3	758607	C	T	1/1 | 0,202	Non CDS region
U00096.3	2049036	G	A	1/1 | 0,202	Missense mutation
U00096.3	1116402	G	A	1/1 | 0,201	Missense mutation
U00096.3	889630	G	A	1/1 | 0,201	Missense mutation
U00096.3	1191749	C	T	1/1 | 0,200	Missense mutation
U00096.3	1301942	C	T	1/1 | 0,200	Missense mutation
U00096.3	2673254	G	A	1/1 | 0,199	Non CDS region
U00096.3	1578469	G	A	1/1 | 0,198	Missense mutation
U00096.3	2223846	G	A	1/1 | 0,198	Missense mutation
U00096.3	1295974	G	A	1/1 | 0,197	Silent mutation
U00096.3	2544669	C	T	1/1 | 0,197	Non CDS region
U00096.3	2253070	G	A	1/1 | 0,197	Missense mutation
U00096.3	2253072	G	A	1/1 | 0,197	Silent mutation
U00096.3	1745065	G	A	1/1 | 0,197	Missense mutation
U00096.3	2299700	G	A	1/1 | 0,196	Silent mutation
U00096.3	2743880	G	A	1/1 | 0,196	Missense mutation
U00096.3	2510665	G	A	1/1 | 0,195	Missense mutation
U00096.3	2112958	G	A	1/1 | 0,195	Missense mutation
U00096.3	2525894	G	A	1/1 | 0,195	Non CDS region
U00096.3	1819970	G	A	1/1 | 0,195	Silent mutation
U00096.3	107398	C	T	1/1 | 0,195	Missense mutation
U00096.3	2171931	G	A	1/1 | 0,194	Missense mutation
U00096.3	1775133	G	A	1/1 | 0,194	Missense mutation
U00096.3	1525843	G	A	1/1 | 0,193	Silent mutation
U00096.3	469015	C	T	1/1 | 0,193	STOP codon
U00096.3	2688420	G	A	1/1 | 0,193	Silent mutation
U00096.3	2688421	G	A	1/1 | 0,193	Missense mutation
U00096.3	792078	G	A	1/1 | 0,193	Non CDS region
U00096.3	1672409	G	A	1/1 | 0,193	Silent mutation
U00096.3	1738626	G	A	1/1 | 0,193	Missense mutation
U00096.3	1718579	G	A	1/1 | 0,191	Silent mutation
U00096.3	2304814	G	A	1/1 | 0,191	Non CDS region
U00096.3	2557540	C	T	1/1 | 0,191	Missense mutation
U00096.3	868369	C	T	1/1 | 0,191	Missense mutation
U00096.3	2964991	G	A	1/1 | 0,190	Silent mutation
U00096.3	2083430	G	A	1/1 | 0,189	Silent mutation
U00096.3	1386685	C	T	1/1 | 0,189	Non CDS region
U00096.3	2507748	G	A	1/1 | 0,188	Silent mutation
U00096.3	1243232	C	T	1/1 | 0,188	Missense mutation
U00096.3	2078342	G	A	1/1 | 0,187	Non CDS region
U00096.3	2163779	G	A	1/1 | 0,186	Missense mutation
U00096.3	1213845	G	A	1/1 | 0,186	Missense mutation
U00096.3	1693339	G	A	1/1 | 0,186	Silent mutation
U00096.3	2202969	G	A	1/1 | 0,185	Silent mutation
U00096.3	543091	G	A	1/1 | 0,184	Non CDS region
U00096.3	1851766	G	A	1/1 | 0,184	Missense mutation
U00096.3	2363700	G	A	1/1 | 0,183	Non CDS region
U00096.3	1144260	C	T	1/1 | 0,183	Silent mutation
U00096.3	2025327	G	A	1/1 | 0,182	Non CDS region
U00096.3	1443281	C	T	1/1 | 0,181	Silent mutation
U00096.3	2521044	G	A	1/1 | 0,181	Non CDS region
U00096.3	2400028	G	A	1/1 | 0,180	Silent mutation
U00096.3	1881134	G	A	1/1 | 0,180	Missense mutation
U00096.3	1930991	G	A	1/1 | 0,179	Silent mutation
U00096.3	1743292	G	A	1/1 | 0,179	Non CDS region
U00096.3	1485558	G	A	1/1 | 0,178	Missense mutation
U00096.3	1019709	G	A	1/1 | 0,178	Silent mutation
U00096.3	1562049	C	T	1/1 | 0,177	Missense mutation
U00096.3	2724398	G	A	1/1 | 0,176	Missense mutation
U00096.3	1641713	G	A	1/1 | 0,176	Non CDS region
U00096.3	2096968	G	A	1/1 | 0,176	Missense mutation
U00096.3	1972988	G	A	1/1 | 0,175	Missense mutation
U00096.3	2363444	G	A	1/1 | 0,175	Silent mutation
U00096.3	1655724	C	T	1/1 | 0,175	Non CDS region
U00096.3	1788071	C	T	1/1 | 0,175	Silent mutation
U00096.3	2644358	G	A	1/1 | 0,174	Non CDS region
U00096.3	1329511	G	A	1/1 | 0,174	Silent mutation
U00096.3	2063780	G	A	1/1 | 0,173	STOP codon
U00096.3	1958633	G	A	1/1 | 0,172	STOP codon
U00096.3	2002323	G	A	1/1 | 0,172	Silent mutation
U00096.3	1676866	G	A	1/1 | 0,172	Silent mutation
U00096.3	2139589	G	A	1/1 | 0,171	Non CDS region
U00096.3	1969487	G	A	1/1 | 0,170	STOP codon
U00096.3	1546254	G	A	1/1 | 0,170	Non CDS region
U00096.3	2097264	G	A	1/1 | 0,167	Non CDS region
U00096.3	2013138	G	A	1/1 | 0,167	Non CDS region
U00096.3	696742	G	A	1/1 | 0,166	Non CDS region
U00096.3	1673783	G	A	1/1 | 0,166	Non CDS region
U00096.3	1592566	G	A	1/1 | 0,165	Non CDS region
U00096.3	2048625	G	A	1/1 | 0,165	Missense mutation
U00096.3	1702214	C	T	1/1 | 0,162	Non CDS region
U00096.3	1799358	G	A	1/1 | 0,162	Non CDS region
U00096.3	2007947	G	A	1/1 | 0,160	Silent mutation
U00096.3	1821916	G	A	1/1 | 0,160	Non CDS region
U00096.3	1638792	G	A	1/1 | 0,159	Non CDS region
U00096.3	2025567	G	A	1/1 | 0,158	Silent mutation
U00096.3	1362128	C	T	1/1 | 0,153	Missense mutation
U00096.3	1856320	G	A	1/1 | 0,152	Silent mutation
U00096.3	1806996	G	A	1/1 | 0,152	Silent mutation
U00096.3	2229273	G	A	1/1 | 0,152	Non CDS region
U00096.3	1971316	G	A	1/1 | 0,151	Missense mutation
U00096.3	1955095	G	A	1/1 | 0,151	Missense mutation
U00096.3	1900139	C	T	1/1 | 0,150	Missense mutation
U00096.3	1716596	G	A	1/1 | 0,145	Silent mutation
U00096.3	1664315	G	A	1/1 | 0,141	Missense mutation
U00096.3	1444168	G	A	1/1 | 0,132	Missense mutation
U00096.3	1286956	C	T	1/1 | 0,132	Missense mutation
U00096.3	3941637	C	T	0/1 | 30,273	Non CDS region
U00096.3	3941641	G	A	0/1 | 277,31	Non CDS region
U00096.3	3941633	C	T	0/1 | 273,27	Non CDS region
U00096.3	3946355	C	T	0/1 | 18,132	Non CDS region

## Sheet: GlnA1-2-1655
chromosome	position	ref	alt	GlnA1-2-1655	ExonicFunc.refGene
U00096.3	2731283	G	A	1/1 | 9,201	Non CDS region
U00096.3	3941637	C	T	1/1 | 6,253	Non CDS region
U00096.3	4039453	C	T	1/1 | 6,236	Non CDS region
U00096.3	2731313	C	T	1/1 | 6,211	Non CDS region
U00096.3	3941666	C	T	1/1 | 5,284	Non CDS region
U00096.3	3941686	C	T	1/1 | 5,254	Non CDS region
U00096.3	3941690	C	T	1/1 | 5,253	Non CDS region
U00096.3	2731338	C	T	1/1 | 5,237	Non CDS region
U00096.3	2729454	G	A	1/1 | 5,216	Non CDS region
U00096.3	4208021	C	T	1/1 | 4,359	Non CDS region
U00096.3	2043502	G	A	1/1 | 4,196	Non CDS region
U00096.3	443024	C	T	1/1 | 4,188	Non CDS region
U00096.3	3719959	C	T	1/1 | 3,274	Non CDS region
U00096.3	3982463	C	T	1/1 | 3,274	Non CDS region
U00096.3	3028491	G	A	1/1 | 3,248	Non CDS region
U00096.3	2816915	G	A	1/1 | 3,236	Missense mutation
U00096.3	3765924	G	A	1/1 | 2,281	Missense mutation
U00096.3	4250705	G	A	1/1 | 2,278	Non CDS region
U00096.3	3400982	G	A	1/1 | 2,265	Missense mutation
U00096.3	4588640	C	T	1/1 | 2,259	Missense mutation
U00096.3	4583980	C	T	1/1 | 2,256	Missense mutation
U00096.3	3110390	C	T	1/1 | 2,247	Non CDS region
U00096.3	467581	C	T	1/1 | 2,245	Missense mutation
U00096.3	434612	C	T	1/1 | 2,237	Non CDS region
U00096.3	3481060	G	A	1/1 | 2,235	Silent mutation
U00096.3	4411629	G	A	1/1 | 2,233	Missense mutation
U00096.3	4605691	G	A	1/1 | 2,224	Non CDS region
U00096.3	106916	C	T	1/1 | 2,218	Silent mutation
U00096.3	3246668	C	T	1/1 | 2,213	Missense mutation
U00096.3	491892	C	T	1/1 | 2,210	Missense mutation
U00096.3	3144093	G	A	1/1 | 2,209	Silent mutation
U00096.3	3423249	G	A	1/1 | 2,208	Non CDS region
U00096.3	30298	G	A	1/1 | 2,205	Silent mutation
U00096.3	3164816	G	A	1/1 | 2,204	Silent mutation
U00096.3	2824974	C	T	1/1 | 2,196	Silent mutation
U00096.3	2870291	G	A	1/1 | 2,192	Silent mutation
U00096.3	1787090	G	A	1/1 | 2,183	Missense mutation
U00096.3	2308291	C	T	1/1 | 2,180	Missense mutation
U00096.3	1106366	G	A	1/1 | 2,179	Silent mutation
U00096.3	1106367	G	A	1/1 | 2,179	Missense mutation
U00096.3	2519059	C	T	1/1 | 2,178	Missense mutation
U00096.3	1573829	C	T	1/1 | 2,177	STOP codon
U00096.3	1106363	G	A	1/1 | 2,176	Silent mutation
U00096.3	1146881	C	T	1/1 | 2,176	STOP codon
U00096.3	2265193	G	A	1/1 | 2,175	STOP codon
U00096.3	2146604	G	A	1/1 | 2,171	Non CDS region
U00096.3	1958717	G	A	1/1 | 2,165	Silent mutation
U00096.3	1031477	G	A	1/1 | 2,165	Non CDS region
U00096.3	780531	C	T	1/1 | 2,156	Non CDS region
U00096.3	2062360	C	T	1/1 | 2,148	Non CDS region
U00096.3	3438222	G	A	1/1 | 1,311	Missense mutation
U00096.3	4287923	C	T	1/1 | 1,304	Missense mutation
U00096.3	4287925	C	T	1/1 | 1,304	Silent mutation
U00096.3	4287917	C	T	1/1 | 1,302	STOP codon
U00096.3	4287927	C	T	1/1 | 1,301	Missense mutation
U00096.3	4287913	C	T	1/1 | 1,296	Silent mutation
U00096.3	4287912	C	T	1/1 | 1,292	Missense mutation
U00096.3	4287911	C	T	1/1 | 1,291	Missense mutation
U00096.3	3554980	G	A	1/1 | 1,286	Silent mutation
U00096.3	4245050	C	T	1/1 | 1,279	STOP codon
U00096.3	3888873	C	T	1/1 | 1,271	Silent mutation
U00096.3	3941635	C	T	1/1 | 1,264	Non CDS region
U00096.3	3941634	C	T	1/1 | 1,263	Non CDS region
U00096.3	4018823	C	T	1/1 | 1,263	Non CDS region
U00096.3	3109280	G	A	1/1 | 1,263	Non CDS region
U00096.3	3966320	C	T	1/1 | 1,259	Silent mutation
U00096.3	3775524	C	T	1/1 | 1,258	Silent mutation
U00096.3	4179537	C	T	1/1 | 1,258	Missense mutation
U00096.3	3135346	G	A	1/1 | 1,256	Silent mutation
U00096.3	3720159	C	T	1/1 | 1,254	Silent mutation
U00096.3	3042437	G	A	1/1 | 1,250	Non CDS region
U00096.3	3682136	G	A	1/1 | 1,248	Non CDS region
U00096.3	3996998	C	T	1/1 | 1,239	Missense mutation
U00096.3	3421871	G	A	1/1 | 1,238	Missense mutation
U00096.3	425520	C	T	1/1 | 1,234	Silent mutation
U00096.3	320566	G	A	1/1 | 1,228	Missense mutation
U00096.3	3207970	C	T	1/1 | 1,224	Silent mutation
U00096.3	21333	G	A	1/1 | 1,213	Silent mutation
U00096.3	328548	C	T	1/1 | 1,199	Silent mutation
U00096.3	786824	C	T	1/1 | 1,184	Non CDS region
U00096.3	574513	C	T	1/1 | 1,181	Non CDS region
U00096.3	794483	C	T	1/1 | 1,177	Silent mutation
U00096.3	2834205	G	A	1/1 | 1,176	STOP codon
U00096.3	659223	C	T	1/1 | 1,171	Non CDS region
U00096.3	1362000	C	T	1/1 | 1,162	Silent mutation
U00096.3	1408920	C	T	1/1 | 1,135	Missense mutation
U00096.3	4035358	C	T	1/1 | 0,63	Non CDS region
U00096.3	4035357	C	T	1/1 | 0,63	Non CDS region
U00096.3	4166485	C	T	1/1 | 0,52	Non CDS region
U00096.3	4166486	C	T	1/1 | 0,52	Non CDS region
U00096.3	3530921	C	T	1/1 | 0,317	Missense mutation
U00096.3	3821602	C	T	1/1 | 0,295	Missense mutation
U00096.3	4207816	C	T	1/1 | 0,289	Non CDS region
U00096.3	4175270	C	T	1/1 | 0,288	Non CDS region
U00096.3	4175282	C	T	1/1 | 0,287	Non CDS region
U00096.3	3519096	G	A	1/1 | 0,287	Non CDS region
U00096.3	3307772	G	A	1/1 | 0,285	Missense mutation
U00096.3	2969339	G	A	1/1 | 0,282	Silent mutation
U00096.3	3911531	C	T	1/1 | 0,277	Non CDS region
U00096.3	3911533	C	T	1/1 | 0,277	Non CDS region
U00096.3	3822067	C	T	1/1 | 0,274	Non CDS region
U00096.3	3665732	G	A	1/1 | 0,272	Missense mutation
U00096.3	3318289	G	A	1/1 | 0,267	Non CDS region
U00096.3	3229029	G	A	1/1 | 0,261	Missense mutation
U00096.3	268049	G	A	1/1 | 0,260	Non CDS region
U00096.3	2742285	C	T	1/1 | 0,258	Silent mutation
U00096.3	3708698	G	A	1/1 | 0,252	Non CDS region
U00096.3	3434995	C	T	1/1 | 0,252	Missense mutation
U00096.3	3484756	C	T	1/1 | 0,250	Silent mutation
U00096.3	3908442	G	A	1/1 | 0,246	Non CDS region
U00096.3	3056031	C	T	1/1 | 0,246	Non CDS region
U00096.3	962275	C	T	1/1 | 0,243	Missense mutation
U00096.3	2185170	G	A	1/1 | 0,242	Silent mutation
U00096.3	2854352	G	A	1/1 | 0,240	Silent mutation
U00096.3	3603044	G	A	1/1 | 0,239	Silent mutation
U00096.3	434614	C	T	1/1 | 0,239	Non CDS region
U00096.3	434613	C	T	1/1 | 0,239	Non CDS region
U00096.3	2404559	G	A	1/1 | 0,238	Silent mutation
U00096.3	4330593	C	T	1/1 | 0,236	Missense mutation
U00096.3	51604	C	T	1/1 | 0,233	Missense mutation
U00096.3	51607	C	T	1/1 | 0,232	Non CDS region
U00096.3	125549	G	A	1/1 | 0,230	Missense mutation
U00096.3	2809343	C	T	1/1 | 0,228	Non CDS region
U00096.3	85225	C	T	1/1 | 0,225	Silent mutation
U00096.3	181687	C	T	1/1 | 0,223	Silent mutation
U00096.3	4307448	G	A	1/1 | 0,223	Silent mutation
U00096.3	4307449	G	A	1/1 | 0,223	Silent mutation
U00096.3	2829361	G	A	1/1 | 0,222	Silent mutation
U00096.3	4522612	C	T	1/1 | 0,221	Missense mutation
U00096.3	2817680	G	A	1/1 | 0,220	Non CDS region
U00096.3	2817663	G	A	1/1 | 0,218	Non CDS region
U00096.3	491080	C	T	1/1 | 0,217	Missense mutation
U00096.3	3006811	G	A	1/1 | 0,215	Missense mutation
U00096.3	2817565	G	A	1/1 | 0,215	Non CDS region
U00096.3	2817653	G	A	1/1 | 0,213	Non CDS region
U00096.3	2817652	G	A	1/1 | 0,212	Non CDS region
U00096.3	4612345	C	T	1/1 | 0,211	Non CDS region
U00096.3	1982121	G	A	1/1 | 0,210	Silent mutation
U00096.3	763161	C	T	1/1 | 0,210	Missense mutation
U00096.3	3504799	G	A	1/1 | 0,206	Non CDS region
U00096.3	2828775	G	A	1/1 | 0,206	Missense mutation
U00096.3	1146112	C	T	1/1 | 0,206	Missense mutation
U00096.3	1147209	C	T	1/1 | 0,206	Missense mutation
U00096.3	2814810	C	T	1/1 | 0,205	Non CDS region
U00096.3	2810761	C	T	1/1 | 0,202	Non CDS region
U00096.3	781538	C	T	1/1 | 0,198	Non CDS region
U00096.3	250169	C	T	1/1 | 0,194	Non CDS region
U00096.3	506920	C	T	1/1 | 0,193	Missense mutation
U00096.3	2545607	C	T	1/1 | 0,193	Missense mutation
U00096.3	2545610	C	T	1/1 | 0,192	Non CDS region
U00096.3	351787	C	T	1/1 | 0,191	Silent mutation
U00096.3	2375471	G	A	1/1 | 0,190	Silent mutation
U00096.3	1116919	C	T	1/1 | 0,189	Missense mutation
U00096.3	850638	C	T	1/1 | 0,188	Silent mutation
U00096.3	2545604	C	T	1/1 | 0,188	Silent mutation
U00096.3	3020496	G	A	1/1 | 0,187	Non CDS region
U00096.3	2339364	G	A	1/1 | 0,184	Silent mutation
U00096.3	1136348	C	T	1/1 | 0,184	Silent mutation
U00096.3	2817785	G	A	1/1 | 0,183	Non CDS region
U00096.3	2199224	G	A	1/1 | 0,182	Non CDS region
U00096.3	1648440	C	T	1/1 | 0,181	Non CDS region
U00096.3	2766631	C	T	1/1 | 0,179	Silent mutation
U00096.3	1907799	C	T	1/1 | 0,177	Non CDS region
U00096.3	697145	C	T	1/1 | 0,172	Non CDS region
U00096.3	1096689	C	T	1/1 | 0,171	Missense mutation
U00096.3	2235109	G	A	1/1 | 0,168	Silent mutation
U00096.3	1357312	G	A	1/1 | 0,166	Non CDS region
U00096.3	1668758	G	A	1/1 | 0,165	Missense mutation
U00096.3	2167104	C	T	1/1 | 0,164	Non CDS region
U00096.3	2830826	G	A	1/1 | 0,163	Silent mutation
U00096.3	1592478	G	A	1/1 | 0,162	Non CDS region
U00096.3	1521209	C	T	1/1 | 0,159	Missense mutation
U00096.3	718606	C	T	1/1 | 0,157	Missense mutation
U00096.3	1734112	C	T	1/1 | 0,157	Non CDS region
U00096.3	1816272	G	A	1/1 | 0,156	Non CDS region
U00096.3	1694254	G	A	1/1 | 0,148	STOP codon
U00096.3	1694257	G	A	1/1 | 0,148	STOP codon
U00096.3	725290	C	T	1/1 | 0,145	Missense mutation
U00096.3	1655724	C	T	1/1 | 0,142	Non CDS region
U00096.3	939427	C	T	1/1 | 0,142	Non CDS region
U00096.3	227265	C	T	0/1 | 2,7	Non CDS region

## Sheet: GlnA1-3-1655
chromosome	position	ref	alt	GlnA1-3-1655	ExonicFunc.refGene
U00096.3	382447	G	A	1/1 | 5,75	Silent mutation
U00096.3	4208021	C	T	1/1 | 4,327	Non CDS region
U00096.3	3941641	G	A	1/1 | 4,274	Non CDS region
U00096.3	4225321	C	T	1/1 | 4,244	Silent mutation
U00096.3	644043	G	A	1/1 | 4,207	Non CDS region
U00096.3	696710	G	A	1/1 | 4,171	Non CDS region
U00096.3	3330387	G	A	1/1 | 3,280	Silent mutation
U00096.3	3330369	G	A	1/1 | 3,259	Silent mutation
U00096.3	3332880	G	A	1/1 | 3,248	Silent mutation
U00096.3	3044724	C	T	1/1 | 3,239	Missense mutation
U00096.3	2231573	G	A	1/1 | 3,213	Silent mutation
U00096.3	2749304	C	T	1/1 | 3,186	Silent mutation
U00096.3	1269315	C	T	1/1 | 3,172	Non CDS region
U00096.3	1433733	G	A	1/1 | 3,117	Non CDS region
U00096.3	2730763	G	A	1/1 | 2,32	Non CDS region
U00096.3	4058060	G	A	1/1 | 2,302	Non CDS region
U00096.3	197357	C	T	1/1 | 2,239	Missense mutation
U00096.3	4581604	G	A	1/1 | 2,237	Missense mutation
U00096.3	3292172	G	A	1/1 | 2,232	Missense mutation
U00096.3	3028048	G	A	1/1 | 2,222	Missense mutation
U00096.3	3350568	C	T	1/1 | 2,217	Non CDS region
U00096.3	2731331	G	A	1/1 | 2,207	Non CDS region
U00096.3	2731330	G	A	1/1 | 2,207	Non CDS region
U00096.3	1299473	C	T	1/1 | 2,204	Non CDS region
U00096.3	3015730	G	A	1/1 | 2,200	Missense mutation
U00096.3	606917	C	T	1/1 | 2,196	Missense mutation
U00096.3	2498353	G	A	1/1 | 2,191	Non CDS region
U00096.3	2229591	G	A	1/1 | 2,171	Silent mutation
U00096.3	2230964	G	A	1/1 | 2,168	Missense mutation
U00096.3	1787500	C	T	1/1 | 2,168	Missense mutation
U00096.3	1287594	G	A	1/1 | 2,162	Non CDS region
U00096.3	1286956	C	T	1/1 | 2,133	Missense mutation
U00096.3	4264297	C	T	1/1 | 1,309	Non CDS region
U00096.3	3402124	G	A	1/1 | 1,299	Silent mutation
U00096.3	4116856	C	T	1/1 | 1,276	Missense mutation
U00096.3	4606427	G	A	1/1 | 1,275	Non CDS region
U00096.3	3835207	G	A	1/1 | 1,266	Silent mutation
U00096.3	4564981	G	A	1/1 | 1,258	Silent mutation
U00096.3	3257964	G	A	1/1 | 1,256	Missense mutation
U00096.3	3377824	G	A	1/1 | 1,253	Silent mutation
U00096.3	3720145	C	T	1/1 | 1,249	Missense mutation
U00096.3	3148760	G	A	1/1 | 1,246	STOP codon
U00096.3	3168704	C	T	1/1 | 1,245	Non CDS region
U00096.3	3968470	C	T	1/1 | 1,245	Silent mutation
U00096.3	3061648	G	A	1/1 | 1,237	Missense mutation
U00096.3	4145410	C	T	1/1 | 1,237	Silent mutation
U00096.3	422503	C	T	1/1 | 1,233	Non CDS region
U00096.3	1108971	C	T	1/1 | 1,230	Non CDS region
U00096.3	3318352	G	A	1/1 | 1,224	Non CDS region
U00096.3	3318356	C	T	1/1 | 1,223	Non CDS region
U00096.3	4175858	C	T	1/1 | 1,222	Non CDS region
U00096.3	2742466	C	T	1/1 | 1,221	Silent mutation
U00096.3	3368968	G	A	1/1 | 1,219	Non CDS region
U00096.3	3239881	C	T	1/1 | 1,218	Non CDS region
U00096.3	2797571	G	A	1/1 | 1,212	Missense mutation
U00096.3	51604	C	T	1/1 | 1,212	Missense mutation
U00096.3	51607	C	T	1/1 | 1,212	Non CDS region
U00096.3	2231561	G	A	1/1 | 1,207	Missense mutation
U00096.3	2231562	G	A	1/1 | 1,207	Missense mutation
U00096.3	1127493	G	A	1/1 | 1,203	Missense mutation
U00096.3	3086202	G	A	1/1 | 1,202	Missense mutation
U00096.3	2474803	G	A	1/1 | 1,198	Missense mutation
U00096.3	465442	C	T	1/1 | 1,193	Missense mutation
U00096.3	3282915	G	A	1/1 | 1,192	Missense mutation
U00096.3	2545610	C	T	1/1 | 1,187	Non CDS region
U00096.3	2545607	C	T	1/1 | 1,186	Missense mutation
U00096.3	2433647	G	A	1/1 | 1,179	Missense mutation
U00096.3	1452484	C	T	1/1 | 1,174	Missense mutation
U00096.3	2003662	G	A	1/1 | 1,174	Non CDS region
U00096.3	2231370	G	A	1/1 | 1,173	Missense mutation
U00096.3	1547316	G	A	1/1 | 1,171	Non CDS region
U00096.3	1223618	C	T	1/1 | 1,170	Non CDS region
U00096.3	2236618	G	A	1/1 | 1,168	Non CDS region
U00096.3	2231175	G	A	1/1 | 1,167	Missense mutation
U00096.3	2229727	G	A	1/1 | 1,166	Missense mutation
U00096.3	2229755	G	A	1/1 | 1,166	STOP codon
U00096.3	2229713	G	A	1/1 | 1,163	Missense mutation
U00096.3	1694257	G	A	1/1 | 1,162	STOP codon
U00096.3	2229799	G	A	1/1 | 1,160	Missense mutation
U00096.3	2318847	G	A	1/1 | 1,155	Missense mutation
U00096.3	2231225	G	A	1/1 | 1,154	Silent mutation
U00096.3	4166485	C	T	1/1 | 0,55	Non CDS region
U00096.3	4166486	C	T	1/1 | 0,55	Non CDS region
U00096.3	4166512	C	T	1/1 | 0,39	Non CDS region
U00096.3	3849417	G	A	1/1 | 0,305	Silent mutation
U00096.3	3315757	G	A	1/1 | 0,285	Silent mutation
U00096.3	3708696	G	A	1/1 | 0,284	Non CDS region
U00096.3	3937354	C	T	1/1 | 0,277	Missense mutation
U00096.3	4605015	C	T	1/1 | 0,276	Missense mutation
U00096.3	4179988	C	T	1/1 | 0,274	Non CDS region
U00096.3	4450854	C	T	1/1 | 0,274	Missense mutation
U00096.3	3304363	G	A	1/1 | 0,262	Missense mutation
U00096.3	3322588	G	A	1/1 | 0,254	Non CDS region
U00096.3	194782	C	T	1/1 | 0,252	Non CDS region
U00096.3	4119345	G	A	1/1 | 0,250	Non CDS region
U00096.3	4194752	C	T	1/1 | 0,250	Missense mutation
U00096.3	4425024	C	T	1/1 | 0,250	Non CDS region
U00096.3	3284924	G	A	1/1 | 0,249	Silent mutation
U00096.3	209450	G	A	1/1 | 0,248	Missense mutation
U00096.3	3369308	G	A	1/1 | 0,246	Silent mutation
U00096.3	3369309	G	A	1/1 | 0,246	Missense mutation
U00096.3	4625497	G	A	1/1 | 0,244	Silent mutation
U00096.3	4149091	G	A	1/1 | 0,243	Missense mutation
U00096.3	4287917	C	T	1/1 | 0,241	STOP codon
U00096.3	4179794	C	T	1/1 | 0,239	Non CDS region
U00096.3	3333362	G	A	1/1 | 0,238	Silent mutation
U00096.3	3028491	G	A	1/1 | 0,234	Non CDS region
U00096.3	551191	C	T	1/1 | 0,230	Silent mutation
U00096.3	237155	C	T	1/1 | 0,230	Non CDS region
U00096.3	3207970	C	T	1/1 | 0,225	Silent mutation
U00096.3	3823439	C	T	1/1 | 0,225	Missense mutation
U00096.3	3239864	C	T	1/1 | 0,224	Non CDS region
U00096.3	574133	C	T	1/1 | 0,223	Silent mutation
U00096.3	4611028	C	T	1/1 | 0,218	Non CDS region
U00096.3	2769677	C	T	1/1 | 0,217	Non CDS region
U00096.3	2230119	G	A	1/1 | 0,217	Silent mutation
U00096.3	3111379	C	T	1/1 | 0,216	Missense mutation
U00096.3	3419056	G	A	1/1 | 0,214	Non CDS region
U00096.3	2731456	C	T	1/1 | 0,213	Non CDS region
U00096.3	2230674	G	A	1/1 | 0,212	Silent mutation
U00096.3	2231522	G	A	1/1 | 0,212	Silent mutation
U00096.3	4551066	C	T	1/1 | 0,211	Silent mutation
U00096.3	3070420	G	A	1/1 | 0,211	Silent mutation
U00096.3	2230669	G	A	1/1 | 0,211	Missense mutation
U00096.3	2230722	G	A	1/1 | 0,210	Silent mutation
U00096.3	122029	G	A	1/1 | 0,209	Non CDS region
U00096.3	2707388	G	A	1/1 | 0,208	Silent mutation
U00096.3	36615	C	T	1/1 | 0,207	Missense mutation
U00096.3	2230663	G	A	1/1 | 0,204	Missense mutation
U00096.3	2230761	G	A	1/1 | 0,204	Silent mutation
U00096.3	2800179	G	A	1/1 | 0,203	Missense mutation
U00096.3	2971400	G	A	1/1 | 0,201	Missense mutation
U00096.3	2230723	G	A	1/1 | 0,201	Missense mutation
U00096.3	2231467	G	A	1/1 | 0,200	Missense mutation
U00096.3	2319343	G	A	1/1 | 0,199	Silent mutation
U00096.3	3325773	G	A	1/1 | 0,198	Missense mutation
U00096.3	2911923	G	A	1/1 | 0,198	Silent mutation
U00096.3	399592	C	T	1/1 | 0,196	Non CDS region
U00096.3	2231431	G	A	1/1 | 0,196	Missense mutation
U00096.3	758879	C	T	1/1 | 0,195	Silent mutation
U00096.3	2231427	G	A	1/1 | 0,195	Missense mutation
U00096.3	2231442	G	A	1/1 | 0,195	Missense mutation
U00096.3	1335129	G	A	1/1 | 0,194	Non CDS region
U00096.3	2016406	C	T	1/1 | 0,194	Missense mutation
U00096.3	710703	G	A	1/1 | 0,190	Missense mutation
U00096.3	2739915	G	A	1/1 | 0,190	Missense mutation
U00096.3	1372503	G	A	1/1 | 0,189	Missense mutation
U00096.3	2230054	G	A	1/1 | 0,188	Missense mutation
U00096.3	2230800	G	A	1/1 | 0,188	STOP codon
U00096.3	823286	C	T	1/1 | 0,187	Missense mutation
U00096.3	1215454	G	A	1/1 | 0,186	Missense mutation
U00096.3	2230221	G	A	1/1 | 0,186	Silent mutation
U00096.3	2230799	G	A	1/1 | 0,186	STOP codon
U00096.3	2230638	G	A	1/1 | 0,185	Silent mutation
U00096.3	696458	G	A	1/1 | 0,184	Non CDS region
U00096.3	2230791	G	A	1/1 | 0,182	Silent mutation
U00096.3	2231393	G	A	1/1 | 0,182	Silent mutation
U00096.3	2231415	G	A	1/1 | 0,182	Missense mutation
U00096.3	2231318	G	A	1/1 | 0,180	Silent mutation
U00096.3	2231319	G	A	1/1 | 0,180	Missense mutation
U00096.3	1680532	G	A	1/1 | 0,180	Missense mutation
U00096.3	2230809	G	A	1/1 | 0,179	Silent mutation
U00096.3	2330513	G	A	1/1 | 0,178	Non CDS region
U00096.3	2230811	G	A	1/1 | 0,178	Missense mutation
U00096.3	2230882	G	A	1/1 | 0,178	Missense mutation
U00096.3	2231354	G	A	1/1 | 0,178	Silent mutation
U00096.3	1875397	C	T	1/1 | 0,177	STOP codon
U00096.3	2230824	G	A	1/1 | 0,177	Silent mutation
U00096.3	2230854	G	A	1/1 | 0,176	Silent mutation
U00096.3	1503647	C	T	1/1 | 0,173	Non CDS region
U00096.3	2231311	G	A	1/1 | 0,173	Missense mutation
U00096.3	774657	C	T	1/1 | 0,170	Non CDS region
U00096.3	2231333	G	A	1/1 | 0,170	Silent mutation
U00096.3	2231381	G	A	1/1 | 0,170	Silent mutation
U00096.3	4166562	C	T	1/1 | 0,17	Non CDS region
U00096.3	2230530	G	A	1/1 | 0,169	Non CDS region
U00096.3	1925821	G	A	1/1 | 0,168	Missense mutation
U00096.3	781279	C	T	1/1 | 0,167	Non CDS region
U00096.3	1909812	C	T	1/1 | 0,167	Silent mutation
U00096.3	2230448	G	A	1/1 | 0,166	Non CDS region
U00096.3	2230436	G	A	1/1 | 0,165	Non CDS region
U00096.3	2518184	G	A	1/1 | 0,162	Non CDS region
U00096.3	2177219	G	A	1/1 | 0,162	Non CDS region
U00096.3	1847331	G	A	1/1 | 0,160	Silent mutation
U00096.3	2230517	G	A	1/1 | 0,158	Non CDS region
U00096.3	2094079	G	A	1/1 | 0,157	Missense mutation
U00096.3	2326126	C	T	1/1 | 0,154	Silent mutation
U00096.3	1746431	C	T	1/1 | 0,154	Non CDS region
U00096.3	1630085	G	A	1/1 | 0,152	Silent mutation
U00096.3	2230428	G	A	1/1 | 0,152	Non CDS region
U00096.3	2353714	G	A	1/1 | 0,149	Missense mutation
U00096.3	1992145	G	A	1/1 | 0,147	Non CDS region
U00096.3	1682183	G	A	1/1 | 0,132	Missense mutation
U00096.3	2242866	G	A	1/1 | 0,131	Silent mutation

## Sheet: GlnA2-1-1655
chromosome	position	ref	alt	GlnA2-1-1655	ExonicFunc.refGene
U00096.3	3877552	G	A	1/1 | 5,291	Non CDS region
U00096.3	4166478	G	A	1/1 | 2,46	Non CDS region
U00096.3	3994481	G	A	1/1 | 2,292	Non CDS region
U00096.3	3941634	C	T	1/1 | 2,261	Non CDS region
U00096.3	2629254	C	T	1/1 | 2,196	Non CDS region
U00096.3	1052228	C	T	1/1 | 2,158	Silent mutation
U00096.3	4464751	G	A	1/1 | 1,303	Non CDS region
U00096.3	3756671	G	A	1/1 | 1,298	Non CDS region
U00096.3	81010	C	T	1/1 | 1,273	Missense mutation
U00096.3	4605701	C	T	1/1 | 1,265	Non CDS region
U00096.3	3858767	G	A	1/1 | 1,259	Silent mutation
U00096.3	3719888	C	T	1/1 | 1,253	Non CDS region
U00096.3	3227692	C	T	1/1 | 1,253	Non CDS region
U00096.3	3982640	C	T	1/1 | 1,236	Non CDS region
U00096.3	2518217	C	T	1/1 | 1,191	Non CDS region
U00096.3	2676298	C	T	1/1 | 1,189	Silent mutation
U00096.3	2215844	C	T	1/1 | 1,184	Silent mutation
U00096.3	695286	G	A	1/1 | 1,161	Silent mutation
U00096.3	1310730	C	T	1/1 | 1,157	Missense mutation
U00096.3	1251935	G	A	1/1 | 1,150	Silent mutation
U00096.3	4391595	G	A	1/1 | 0,304	Non CDS region
U00096.3	4199729	G	A	1/1 | 0,303	Missense mutation
U00096.3	4276691	G	A	1/1 | 0,302	Silent mutation
U00096.3	4276969	G	A	1/1 | 0,301	Missense mutation
U00096.3	3999207	C	T	1/1 | 0,298	Missense mutation
U00096.3	3586749	G	A	1/1 | 0,296	Silent mutation
U00096.3	4111087	C	T	1/1 | 0,293	Missense mutation
U00096.3	3391635	C	T	1/1 | 0,292	Missense mutation
U00096.3	4160240	G	A	1/1 | 0,288	Missense mutation
U00096.3	4399231	C	T	1/1 | 0,288	Missense mutation
U00096.3	3519078	C	T	1/1 | 0,288	Non CDS region
U00096.3	3955678	C	T	1/1 | 0,285	Silent mutation
U00096.3	4257864	C	T	1/1 | 0,283	Silent mutation
U00096.3	4406083	C	T	1/1 | 0,280	Non CDS region
U00096.3	3696224	G	A	1/1 | 0,271	Non CDS region
U00096.3	4271595	G	A	1/1 | 0,271	Silent mutation
U00096.3	4025457	C	T	1/1 | 0,268	Missense mutation
U00096.3	4085372	C	T	1/1 | 0,268	unknown
U00096.3	3720159	C	T	1/1 | 0,265	Silent mutation
U00096.3	3982361	C	T	1/1 | 0,263	Non CDS region
U00096.3	4449472	G	A	1/1 | 0,263	Missense mutation
U00096.3	4151646	C	T	1/1 | 0,262	Missense mutation
U00096.3	3520391	C	T	1/1 | 0,262	Missense mutation
U00096.3	3358153	C	T	1/1 | 0,258	Silent mutation
U00096.3	217144	G	A	1/1 | 0,254	Silent mutation
U00096.3	4243587	G	A	1/1 | 0,254	Silent mutation
U00096.3	3286482	C	T	1/1 | 0,250	Silent mutation
U00096.3	3168222	C	T	1/1 | 0,249	Missense mutation
U00096.3	3208087	C	T	1/1 | 0,247	Silent mutation
U00096.3	3382199	C	T	1/1 | 0,247	Non CDS region
U00096.3	2736652	C	T	1/1 | 0,241	Silent mutation
U00096.3	4257156	C	T	1/1 | 0,238	Silent mutation
U00096.3	4486012	C	T	1/1 | 0,235	Non CDS region
U00096.3	2818306	G	A	1/1 | 0,235	Non CDS region
U00096.3	4488202	C	T	1/1 | 0,234	Silent mutation
U00096.3	3056898	C	T	1/1 | 0,234	Missense mutation
U00096.3	170265	C	T	1/1 | 0,234	Missense mutation
U00096.3	4033425	C	T	1/1 | 0,233	Missense mutation
U00096.3	3288674	C	T	1/1 | 0,233	Silent mutation
U00096.3	2874958	G	A	1/1 | 0,233	Silent mutation
U00096.3	99041	C	T	1/1 | 0,232	Silent mutation
U00096.3	2424663	C	T	1/1 | 0,227	Missense mutation
U00096.3	2718767	C	T	1/1 | 0,226	Silent mutation
U00096.3	70618	G	A	1/1 | 0,225	Missense mutation
U00096.3	70620	G	A	1/1 | 0,225	Silent mutation
U00096.3	1103858	C	T	1/1 | 0,224	Non CDS region
U00096.3	373206	G	A	1/1 | 0,223	Missense mutation
U00096.3	3216772	G	A	1/1 | 0,223	Non CDS region
U00096.3	327191	G	A	1/1 | 0,222	Silent mutation
U00096.3	4440070	G	A	1/1 | 0,222	Silent mutation
U00096.3	3055794	C	T	1/1 | 0,219	Silent mutation
U00096.3	263252	G	A	1/1 | 0,217	Non CDS region
U00096.3	2814825	C	T	1/1 | 0,217	Non CDS region
U00096.3	2755837	C	T	1/1 | 0,217	Non CDS region
U00096.3	180636	C	T	1/1 | 0,214	Missense mutation
U00096.3	2928222	G	A	1/1 | 0,209	Non CDS region
U00096.3	2928228	G	A	1/1 | 0,209	Non CDS region
U00096.3	963867	C	T	1/1 | 0,209	STOP codon
U00096.3	4612653	C	T	1/1 | 0,207	Silent mutation
U00096.3	1267411	C	T	1/1 | 0,207	Missense mutation
U00096.3	375503	G	A	1/1 | 0,206	Silent mutation
U00096.3	375572	G	A	1/1 | 0,205	Silent mutation
U00096.3	2389489	G	A	1/1 | 0,203	Missense mutation
U00096.3	2623512	C	T	1/1 | 0,202	Silent mutation
U00096.3	2560321	C	T	1/1 | 0,201	Missense mutation
U00096.3	2598355	G	A	1/1 | 0,201	STOP codon
U00096.3	1170595	C	T	1/1 | 0,201	Missense mutation
U00096.3	838221	C	T	1/1 | 0,200	Missense mutation
U00096.3	375558	G	A	1/1 | 0,197	Missense mutation
U00096.3	2221887	C	T	1/1 | 0,197	Missense mutation
U00096.3	384178	G	A	1/1 | 0,196	STOP codon
U00096.3	379614	G	A	1/1 | 0,194	Missense mutation
U00096.3	2600468	G	A	1/1 | 0,193	Missense mutation
U00096.3	436533	C	T	1/1 | 0,191	Silent mutation
U00096.3	640460	C	T	1/1 | 0,191	Silent mutation
U00096.3	2557311	C	T	1/1 | 0,189	Non CDS region
U00096.3	2753546	C	T	1/1 | 0,188	Non CDS region
U00096.3	2397203	G	A	1/1 | 0,188	Silent mutation
U00096.3	2607792	C	T	1/1 | 0,187	Silent mutation
U00096.3	712608	C	T	1/1 | 0,180	Silent mutation
U00096.3	2446652	G	A	1/1 | 0,179	Silent mutation
U00096.3	1130986	G	A	1/1 | 0,178	Non CDS region
U00096.3	1494339	C	T	1/1 | 0,177	Missense mutation
U00096.3	830128	C	T	1/1 | 0,177	Silent mutation
U00096.3	1399548	G	A	1/1 | 0,174	Non CDS region
U00096.3	732944	C	T	1/1 | 0,173	Missense mutation
U00096.3	1361881	C	T	1/1 | 0,172	Silent mutation
U00096.3	1646822	G	A	1/1 | 0,170	Non CDS region
U00096.3	820580	C	T	1/1 | 0,169	Missense mutation
U00096.3	2228456	C	T	1/1 | 0,168	Non CDS region
U00096.3	2508421	G	A	1/1 | 0,167	Non CDS region
U00096.3	1368212	C	T	1/1 | 0,165	Missense mutation
U00096.3	1643805	G	A	1/1 | 0,158	Missense mutation
U00096.3	1828693	G	A	1/1 | 0,139	Missense mutation
U00096.3	1165990	C	T	1/1 | 0,128	Non CDS region
U00096.3	1165982	C	T	1/1 | 0,124	Non CDS region
U00096.3	1165984	C	T	1/1 | 0,124	Non CDS region
U00096.3	1712900	G	A	1/1 | 0,124	Missense mutation

## Sheet: GlnA2-2-1655
chromosome	position	ref	alt	GlnA2-2-1655	ExonicFunc.refGene
U00096.3	223506	C	T	1/1 | 2,208	Non CDS region
U00096.3	1583225	C	T	1/1 | 2,200	Missense mutation
U00096.3	2948005	C	T	1/1 | 1,203	Missense mutation
U00096.3	1849016	G	A	1/1 | 1,154	Silent mutation
U00096.3	2835292	G	A	1/1 | 0,243	Missense mutation
U00096.3	2928228	G	A	1/1 | 0,233	Non CDS region
U00096.3	434614	C	T	1/1 | 0,220	Non CDS region
U00096.3	434617	C	T	1/1 | 0,220	Non CDS region
U00096.3	434613	C	T	1/1 | 0,217	Non CDS region
U00096.3	3056165	C	T	1/1 | 0,208	Non CDS region
U00096.3	2234321	G	A	1/1 | 0,207	Missense mutation
U00096.3	2745880	G	A	1/1 | 0,202	Silent mutation
U00096.3	1993058	G	A	1/1 | 0,194	Missense mutation
U00096.3	1166543	G	A	1/1 | 0,182	Silent mutation
U00096.3	71788	C	T	1/1 | 0,181	Silent mutation
U00096.3	2221021	G	A	1/1 | 0,172	Silent mutation
U00096.3	1755983	G	A	1/1 | 0,171	Missense mutation
U00096.3	2097252	G	A	1/1 | 0,161	Non CDS region
U00096.3	2160675	G	A	1/1 | 0,143	Missense mutation
U00096.3	4166478	G	A	0/1 | 8,25	Non CDS region
U00096.3	3561964	G	A	0/1 | 59,249	Non CDS region
U00096.3	3472568	G	A	0/1 | 57,229	Missense mutation
U00096.3	3327395	G	A	0/1 | 54,201	Silent mutation
U00096.3	3883744	G	A	0/1 | 52,226	Non CDS region
U00096.3	2937517	G	A	0/1 | 52,182	Missense mutation
U00096.3	4228342	C	T	0/1 | 51,202	Silent mutation
U00096.3	3941634	C	T	0/1 | 50,250	Non CDS region
U00096.3	3322588	G	A	0/1 | 50,175	Non CDS region
U00096.3	3193692	G	A	0/1 | 50,162	Missense mutation
U00096.3	3423512	G	A	0/1 | 48,240	Non CDS region
U00096.3	4060760	G	A	0/1 | 47,213	Missense mutation
U00096.3	2827256	C	T	0/1 | 47,124	Missense mutation
U00096.3	3747690	G	A	0/1 | 46,203	Missense mutation
U00096.3	3216537	C	T	0/1 | 45,200	Non CDS region
U00096.3	3327729	G	A	0/1 | 45,180	Non CDS region
U00096.3	3686747	G	A	0/1 | 44,244	Silent mutation
U00096.3	4325833	C	T	0/1 | 44,227	Non CDS region
U00096.3	710823	G	A	0/1 | 44,175	Non CDS region
U00096.3	2946023	G	A	0/1 | 43,251	Non CDS region
U00096.3	3318362	G	A	0/1 | 43,179	Non CDS region
U00096.3	3318363	G	A	0/1 | 43,179	Non CDS region
U00096.3	3318364	G	A	0/1 | 43,179	Non CDS region
U00096.3	2242471	G	A	0/1 | 43,150	Missense mutation
U00096.3	29989	C	T	0/1 | 42,216	Silent mutation
U00096.3	3601010	G	A	0/1 | 42,211	Non CDS region
U00096.3	3442454	G	A	0/1 | 42,184	Silent mutation
U00096.3	562991	G	A	0/1 | 41,200	Missense mutation
U00096.3	223511	C	T	0/1 | 41,157	Non CDS region
U00096.3	3340604	G	A	0/1 | 40,218	Silent mutation
U00096.3	4372730	C	T	0/1 | 40,214	Non CDS region
U00096.3	188	C	T	0/1 | 40,199	Non CDS region
U00096.3	563026	G	A	0/1 | 40,194	Missense mutation
U00096.3	4166488	C	T	0/1 | 4,23	Non CDS region
U00096.3	3570191	G	A	0/1 | 39,219	Missense mutation
U00096.3	4513502	G	A	0/1 | 39,213	Silent mutation
U00096.3	2928222	G	A	0/1 | 39,187	Non CDS region
U00096.3	2928220	G	A	0/1 | 39,185	Non CDS region
U00096.3	2731331	G	A	0/1 | 38,209	Non CDS region
U00096.3	2731330	G	A	0/1 | 38,209	Non CDS region
U00096.3	562984	G	A	0/1 | 38,197	Missense mutation
U00096.3	4640772	C	T	0/1 | 38,197	Non CDS region
U00096.3	2441357	G	A	0/1 | 38,184	Silent mutation
U00096.3	2907930	G	A	0/1 | 38,170	Silent mutation
U00096.3	3365	G	A	0/1 | 37,203	Missense mutation
U00096.3	2659374	G	A	0/1 | 37,149	Missense mutation
U00096.3	4276076	G	A	0/1 | 36,208	Silent mutation
U00096.3	3318289	G	A	0/1 | 36,170	Non CDS region
U00096.3	980238	C	T	0/1 | 36,154	Missense mutation
U00096.3	2309782	C	T	0/1 | 36,153	Silent mutation
U00096.3	1140258	G	A	0/1 | 36,152	Missense mutation
U00096.3	1982677	G	A	0/1 | 36,138	Silent mutation
U00096.3	4049930	C	T	0/1 | 35,221	Non CDS region
U00096.3	189725	C	T	0/1 | 35,203	Non CDS region
U00096.3	3428888	G	A	0/1 | 35,197	Non CDS region
U00096.3	4234169	G	A	0/1 | 35,186	Missense mutation
U00096.3	2458410	G	A	0/1 | 35,166	Silent mutation
U00096.3	927409	G	A	0/1 | 35,159	Silent mutation
U00096.3	2718648	G	A	0/1 | 34,192	Non CDS region
U00096.3	4234135	G	A	0/1 | 34,184	Silent mutation
U00096.3	3318214	G	A	0/1 | 34,173	Non CDS region
U00096.3	103677	C	T	0/1 | 33,205	Missense mutation
U00096.3	3839759	G	A	0/1 | 33,201	Missense mutation
U00096.3	4234151	G	A	0/1 | 33,186	Missense mutation
U00096.3	305338	C	T	0/1 | 33,184	Missense mutation
U00096.3	2872901	G	A	0/1 | 33,162	Non CDS region
U00096.3	2687029	G	A	0/1 | 33,149	Non CDS region
U00096.3	1735522	G	A	0/1 | 33,136	Missense mutation
U00096.3	3072847	G	A	0/1 | 32,196	Missense mutation
U00096.3	79195	C	T	0/1 | 32,170	Missense mutation
U00096.3	830668	G	A	0/1 | 32,135	Non CDS region
U00096.3	2729483	G	A	0/1 | 31,189	Non CDS region
U00096.3	1823335	G	A	0/1 | 31,121	Non CDS region
U00096.3	697108	G	A	0/1 | 29,154	Non CDS region
U00096.3	1157858	C	T	0/1 | 29,144	Non CDS region
U00096.3	983659	C	T	0/1 | 29,133	Missense mutation
U00096.3	2710083	G	A	0/1 | 28,188	Missense mutation
U00096.3	1536836	C	T	0/1 | 28,140	Silent mutation
U00096.3	2517588	G	A	0/1 | 28,138	Missense mutation
U00096.3	2352318	G	A	0/1 | 28,131	Silent mutation
U00096.3	1872461	G	A	0/1 | 27,132	Missense mutation
U00096.3	1860250	G	A	0/1 | 25,134	Non CDS region
U00096.3	2078987	G	A	0/1 | 25,116	Non CDS region
U00096.3	4166485	C	T	0/1 | 23,4	Non CDS region
U00096.3	192931	C	T	0/1 | 23,202	Silent mutation
U00096.3	1181333	G	A	0/1 | 23,166	Silent mutation
U00096.3	1165990	C	T	0/1 | 23,134	Non CDS region
U00096.3	1320011	C	T	0/1 | 21,157	Silent mutation
U00096.3	1828101	G	A	0/1 | 21,136	Silent mutation
U00096.3	3110390	C	T	0/1 | 204,33	Non CDS region
U00096.3	1534583	G	A	0/1 | 20,127	Missense mutation
U00096.3	2523459	G	A	0/1 | 19,124	Missense mutation
U00096.3	4035360	C	T	0/1 | 10,31	Non CDS region

## Sheet: GlnA2-3-1655
chromosome	position	ref	alt	GlnA2-3-1655	ExonicFunc.refGene
U00096.3	2282430	G	A	1/1 | 4,93	Non CDS region
U00096.3	2996454	G	A	1/1 | 4,63	Missense mutation
U00096.3	1287088	C	T	1/1 | 4,102	Silent mutation
U00096.3	3235219	G	A	1/1 | 2,150	Silent mutation
U00096.3	4074539	C	T	1/1 | 2,142	Silent mutation
U00096.3	899716	C	T	1/1 | 2,108	Non CDS region
U00096.3	899721	C	T	1/1 | 2,107	Non CDS region
U00096.3	899837	C	T	1/1 | 2,106	Non CDS region
U00096.3	2305018	C	T	1/1 | 1,93	Non CDS region
U00096.3	902215	C	T	1/1 | 1,89	Silent mutation
U00096.3	1132274	G	A	1/1 | 1,82	Missense mutation
U00096.3	4207902	G	A	1/1 | 1,145	Non CDS region
U00096.3	4283699	G	A	1/1 | 1,142	Silent mutation
U00096.3	857897	C	T	1/1 | 1,132	Missense mutation
U00096.3	3255138	G	A	1/1 | 1,131	Missense mutation
U00096.3	3016114	G	A	1/1 | 1,127	Missense mutation
U00096.3	149831	C	T	1/1 | 1,122	Missense mutation
U00096.3	904239	C	T	1/1 | 1,121	Missense mutation
U00096.3	3237791	G	A	1/1 | 1,118	Missense mutation
U00096.3	3270220	G	A	1/1 | 1,115	Non CDS region
U00096.3	3600886	G	A	1/1 | 1,113	Non CDS region
U00096.3	2290539	G	A	1/1 | 1,113	Missense mutation
U00096.3	819662	C	T	1/1 | 1,109	Missense mutation
U00096.3	822829	C	T	1/1 | 1,109	Missense mutation
U00096.3	822993	C	T	1/1 | 1,108	Silent mutation
U00096.3	3354534	C	T	1/1 | 0,99	Non CDS region
U00096.3	857626	C	T	1/1 | 0,99	Non CDS region
U00096.3	857629	C	T	1/1 | 0,98	Non CDS region
U00096.3	904033	C	T	1/1 | 0,97	STOP codon
U00096.3	1528354	C	T	1/1 | 0,96	Non CDS region
U00096.3	830728	C	T	1/1 | 0,96	Non CDS region
U00096.3	899189	C	T	1/1 | 0,96	Silent mutation
U00096.3	899195	C	T	1/1 | 0,96	Silent mutation
U00096.3	1819657	G	A	1/1 | 0,96	Missense mutation
U00096.3	2281583	C	T	1/1 | 0,96	Missense mutation
U00096.3	854955	C	T	1/1 | 0,95	Missense mutation
U00096.3	899677	C	T	1/1 | 0,95	Non CDS region
U00096.3	899686	C	T	1/1 | 0,94	Non CDS region
U00096.3	868900	C	T	1/1 | 0,94	Missense mutation
U00096.3	870487	C	T	1/1 | 0,94	Silent mutation
U00096.3	2499703	G	A	1/1 | 0,92	Missense mutation
U00096.3	851097	C	T	1/1 | 0,92	Missense mutation
U00096.3	888250	C	T	1/1 | 0,90	Missense mutation
U00096.3	844644	C	T	1/1 | 0,89	Silent mutation
U00096.3	892641	C	T	1/1 | 0,89	Silent mutation
U00096.3	903377	C	T	1/1 | 0,89	Missense mutation
U00096.3	2533654	C	T	1/1 | 0,88	Non CDS region
U00096.3	1607927	C	T	1/1 | 0,87	Silent mutation
U00096.3	851037	C	T	1/1 | 0,87	Missense mutation
U00096.3	869970	C	T	1/1 | 0,87	Missense mutation
U00096.3	909168	C	T	1/1 | 0,86	Missense mutation
U00096.3	849684	C	T	1/1 | 0,84	Silent mutation
U00096.3	882507	C	T	1/1 | 0,84	Silent mutation
U00096.3	1746440	C	T	1/1 | 0,83	Non CDS region
U00096.3	896380	C	T	1/1 | 0,80	Missense mutation
U00096.3	3239565	G	A	1/1 | 0,79	Non CDS region
U00096.3	893769	C	T	1/1 | 0,78	Non CDS region
U00096.3	1824985	G	A	1/1 | 0,76	Non CDS region
U00096.3	1313070	C	T	1/1 | 0,76	Silent mutation
U00096.3	2281022	C	T	1/1 | 0,76	STOP codon
U00096.3	2281165	C	T	1/1 | 0,76	Silent mutation
U00096.3	2185440	G	A	1/1 | 0,74	Non CDS region
U00096.3	908258	C	T	1/1 | 0,72	Missense mutation
U00096.3	3233687	G	A	1/1 | 0,64	Non CDS region
U00096.3	3986449	C	T	1/1 | 0,162	Non CDS region
U00096.3	4363372	G	A	1/1 | 0,160	Silent mutation
U00096.3	4110941	G	A	1/1 | 0,157	Silent mutation
U00096.3	3231526	G	A	1/1 | 0,156	Non CDS region
U00096.3	3722634	G	A	1/1 | 0,151	Silent mutation
U00096.3	3280977	G	A	1/1 | 0,150	Non CDS region
U00096.3	4115295	C	T	1/1 | 0,148	Missense mutation
U00096.3	708203	G	A	1/1 | 0,144	Non CDS region
U00096.3	3123268	G	A	1/1 | 0,142	Silent mutation
U00096.3	70620	G	A	1/1 | 0,142	Silent mutation
U00096.3	875723	C	T	1/1 | 0,142	Missense mutation
U00096.3	3245565	G	A	1/1 | 0,141	Silent mutation
U00096.3	3232223	G	A	1/1 | 0,139	Missense mutation
U00096.3	3270608	G	A	1/1 | 0,138	Non CDS region
U00096.3	3270609	G	A	1/1 | 0,138	Non CDS region
U00096.3	3270610	G	A	1/1 | 0,138	Non CDS region
U00096.3	3194984	G	A	1/1 | 0,137	Non CDS region
U00096.3	3270561	G	A	1/1 | 0,135	Non CDS region
U00096.3	4058571	C	T	1/1 | 0,135	Silent mutation
U00096.3	827012	C	T	1/1 | 0,135	Missense mutation
U00096.3	3982672	C	T	1/1 | 0,133	Non CDS region
U00096.3	3225231	G	A	1/1 | 0,132	Missense mutation
U00096.3	3092970	C	T	1/1 | 0,132	Missense mutation
U00096.3	3262073	G	A	1/1 | 0,132	Missense mutation
U00096.3	3224130	G	A	1/1 | 0,131	Missense mutation
U00096.3	3231667	G	A	1/1 | 0,131	Missense mutation
U00096.3	3261442	G	A	1/1 | 0,131	Missense mutation
U00096.3	829807	C	T	1/1 | 0,129	Missense mutation
U00096.3	3225567	G	A	1/1 | 0,128	Missense mutation
U00096.3	2998994	G	A	1/1 | 0,127	Non CDS region
U00096.3	63162	G	A	1/1 | 0,127	Missense mutation
U00096.3	2928222	G	A	1/1 | 0,127	Non CDS region
U00096.3	2749721	G	A	1/1 | 0,127	Silent mutation
U00096.3	3270583	G	A	1/1 | 0,126	Non CDS region
U00096.3	2928220	G	A	1/1 | 0,126	Non CDS region
U00096.3	829705	C	T	1/1 | 0,126	Missense mutation
U00096.3	4185117	C	T	1/1 | 0,125	Silent mutation
U00096.3	4426052	G	A	1/1 | 0,125	Missense mutation
U00096.3	3255716	G	A	1/1 | 0,124	Silent mutation
U00096.3	747344	C	T	1/1 | 0,124	Missense mutation
U00096.3	859086	C	T	1/1 | 0,124	Non CDS region
U00096.3	3270706	G	A	1/1 | 0,123	Silent mutation
U00096.3	2304216	G	A	1/1 | 0,122	Missense mutation
U00096.3	858449	C	T	1/1 | 0,121	Missense mutation
U00096.3	3224031	G	A	1/1 | 0,120	Missense mutation
U00096.3	3224670	G	A	1/1 | 0,120	Missense mutation
U00096.3	2977370	G	A	1/1 | 0,120	Missense mutation
U00096.3	2866981	G	A	1/1 | 0,120	Missense mutation
U00096.3	2537687	G	A	1/1 | 0,120	Missense mutation
U00096.3	864320	C	T	1/1 | 0,119	Non CDS region
U00096.3	869742	C	T	1/1 | 0,119	Missense mutation
U00096.3	869747	C	T	1/1 | 0,119	Silent mutation
U00096.3	690606	G	A	1/1 | 0,118	Silent mutation
U00096.3	3240504	G	A	1/1 | 0,118	Silent mutation
U00096.3	668994	C	T	1/1 | 0,118	Missense mutation
U00096.3	809430	G	A	1/1 | 0,117	Silent mutation
U00096.3	818133	G	A	1/1 | 0,117	Missense mutation
U00096.3	898323	C	T	1/1 | 0,116	Missense mutation
U00096.3	3436716	G	A	1/1 | 0,115	Missense mutation
U00096.3	823454	C	T	1/1 | 0,115	Missense mutation
U00096.3	842686	C	T	1/1 | 0,115	Missense mutation
U00096.3	2282289	C	T	1/1 | 0,115	Missense mutation
U00096.3	3318255	G	A	1/1 | 0,114	Non CDS region
U00096.3	3235390	G	A	1/1 | 0,114	Silent mutation
U00096.3	824254	C	T	1/1 | 0,114	Missense mutation
U00096.3	834968	C	T	1/1 | 0,114	Silent mutation
U00096.3	889181	C	T	1/1 | 0,114	Silent mutation
U00096.3	2281658	C	T	1/1 | 0,114	Missense mutation
U00096.3	4400756	G	A	1/1 | 0,113	Missense mutation
U00096.3	826401	C	T	1/1 | 0,113	Silent mutation
U00096.3	2269491	C	T	1/1 | 0,112	Missense mutation
U00096.3	3245056	G	A	1/1 | 0,111	Non CDS region
U00096.3	2274103	C	T	1/1 | 0,111	Silent mutation
U00096.3	2278305	C	T	1/1 | 0,111	Non CDS region
U00096.3	2278306	C	T	1/1 | 0,111	Non CDS region
U00096.3	2283085	C	T	1/1 | 0,111	Missense mutation
U00096.3	822141	C	T	1/1 | 0,110	Missense mutation
U00096.3	924469	C	T	1/1 | 0,110	Silent mutation
U00096.3	1193095	C	T	1/1 | 0,109	Missense mutation
U00096.3	1976093	G	A	1/1 | 0,108	Silent mutation
U00096.3	2306999	C	T	1/1 | 0,108	Silent mutation
U00096.3	2138225	G	A	1/1 | 0,108	Silent mutation
U00096.3	1130819	G	A	1/1 | 0,108	Silent mutation
U00096.3	4606013	G	A	1/1 | 0,107	Silent mutation
U00096.3	347589	C	T	1/1 | 0,107	Silent mutation
U00096.3	900979	C	T	1/1 | 0,107	Missense mutation
U00096.3	899666	C	T	1/1 | 0,106	Non CDS region
U00096.3	4629149	C	T	1/1 | 0,105	Silent mutation
U00096.3	2280634	G	A	1/1 | 0,105	Missense mutation
U00096.3	2284792	C	T	1/1 | 0,105	Silent mutation
U00096.3	3242022	G	A	1/1 | 0,104	Silent mutation
U00096.3	2280839	C	T	1/1 | 0,104	STOP codon
U00096.3	828394	C	T	1/1 | 0,103	Silent mutation
U00096.3	2280831	C	T	1/1 | 0,103	Missense mutation
U00096.3	2282603	C	T	1/1 | 0,103	Silent mutation
U00096.3	830364	C	T	1/1 | 0,102	Missense mutation
U00096.3	850909	C	T	1/1 | 0,102	Missense mutation
U00096.3	900769	C	T	1/1 | 0,102	Non CDS region
U00096.3	909235	C	T	1/1 | 0,102	Missense mutation
U00096.3	1976400	G	A	1/1 | 0,101	Missense mutation
U00096.3	850512	C	T	1/1 | 0,100	Silent mutation
U00096.3	4295944	C	T	0/1 | 26,119	Non CDS region

## Sheet: ArgH1-1655
chromosome	position	ref	alt	ArgH1-1655	ExonicFunc.refGene
U00096.3	2747748	G	A	1/1 | 4,294	Silent mutation
U00096.3	3428935	G	A	1/1 | 4,253	Non CDS region
U00096.3	3428937	G	A	1/1 | 4,253	Non CDS region
U00096.3	4376137	G	A	1/1 | 3,270	Missense mutation
U00096.3	291473	G	A	1/1 | 3,221	Non CDS region
U00096.3	1632718	G	A	1/1 | 3,187	Non CDS region
U00096.3	4035364	G	A	1/1 | 2,37	Non CDS region
U00096.3	4035367	G	A	1/1 | 2,37	Non CDS region
U00096.3	3422548	G	A	1/1 | 2,229	Missense mutation
U00096.3	3401751	G	A	1/1 | 2,211	Missense mutation
U00096.3	3674147	G	A	1/1 | 2,199	Silent mutation
U00096.3	4246382	G	A	1/1 | 1,251	Missense mutation
U00096.3	4156942	G	A	1/1 | 1,241	Silent mutation
U00096.3	4427934	G	A	1/1 | 1,234	Non CDS region
U00096.3	3392963	G	A	1/1 | 1,219	Missense mutation
U00096.3	3043159	G	A	1/1 | 1,216	Non CDS region
U00096.3	1319942	G	A	1/1 | 1,206	Silent mutation
U00096.3	361736	G	A	1/1 | 1,204	Missense mutation
U00096.3	1958639	G	A	1/1 | 1,204	Missense mutation
U00096.3	1667916	G	A	1/1 | 1,199	STOP codon
U00096.3	3708696	G	A	1/1 | 1,192	Non CDS region
U00096.3	696649	G	A	1/1 | 1,189	Non CDS region
U00096.3	1420834	C	T	1/1 | 1,179	STOP codon
U00096.3	2609362	C	T	1/1 | 1,173	Silent mutation
U00096.3	436050	G	A	1/1 | 0,239	Silent mutation
U00096.3	2034453	G	A	1/1 | 0,233	Non CDS region
U00096.3	2731328	G	A	1/1 | 0,229	Non CDS region
U00096.3	2731330	G	A	1/1 | 0,229	Non CDS region
U00096.3	4483883	G	A	1/1 | 0,227	Missense mutation
U00096.3	4606427	G	A	1/1 | 0,227	Non CDS region
U00096.3	1958737	G	A	1/1 | 0,224	Missense mutation
U00096.3	3194638	G	A	1/1 | 0,223	Non CDS region
U00096.3	926260	G	A	1/1 | 0,220	Silent mutation
U00096.3	2656655	G	A	1/1 | 0,219	STOP codon
U00096.3	3322589	G	A	1/1 | 0,218	Non CDS region
U00096.3	1802730	G	A	1/1 | 0,217	Non CDS region
U00096.3	728819	C	T	1/1 | 0,213	Silent mutation
U00096.3	3322583	G	A	1/1 | 0,210	Non CDS region
U00096.3	1657478	G	A	1/1 | 0,207	Non CDS region
U00096.3	1730676	G	A	1/1 | 0,205	Silent mutation
U00096.3	3109344	G	A	1/1 | 0,203	Silent mutation
U00096.3	3245172	G	A	1/1 | 0,202	Non CDS region
U00096.3	4372730	C	T	1/1 | 0,201	Non CDS region
U00096.3	2263710	G	A	1/1 | 0,198	Non CDS region
U00096.3	1668546	G	A	1/1 | 0,197	Missense mutation
U00096.3	3858776	G	A	1/1 | 0,194	Silent mutation
U00096.3	3497987	G	A	1/1 | 0,194	Missense mutation
U00096.3	2814794	G	A	1/1 | 0,194	Non CDS region
U00096.3	4510571	G	A	1/1 | 0,192	Non CDS region
U00096.3	3318289	G	A	1/1 | 0,191	Non CDS region
U00096.3	1289347	G	A	1/1 | 0,191	Missense mutation
U00096.3	1641701	G	A	1/1 | 0,188	Non CDS region
U00096.3	4112832	C	T	1/1 | 0,188	Non CDS region
U00096.3	4112833	C	T	1/1 | 0,188	Non CDS region
U00096.3	2818298	G	A	1/1 | 0,185	Non CDS region
U00096.3	12042	G	A	1/1 | 0,184	Non CDS region
U00096.3	3109331	G	A	1/1 | 0,184	Silent mutation
U00096.3	4232316	G	A	1/1 | 0,183	Silent mutation
U00096.3	1004075	G	A	1/1 | 0,176	Silent mutation
U00096.3	1575961	C	T	1/1 | 0,175	Silent mutation
U00096.3	2752008	G	A	1/1 | 0,175	Missense mutation
U00096.3	2003662	G	A	1/1 | 0,174	Non CDS region
U00096.3	2802049	G	A	1/1 | 0,173	Silent mutation
U00096.3	1902028	G	A	1/1 | 0,171	Non CDS region
U00096.3	3207615	G	A	1/1 | 0,159	Missense mutation

## Sheet: ArgH2-1655
chromosome	position	ref	alt	ArgH2-1655	ExonicFunc.refGene
U00096.3	223645	C	T	1/1 | 9,295	Non CDS region
U00096.3	2731331	G	A	1/1 | 6,238	Non CDS region
U00096.3	372708	C	T	1/1 | 4,286	Silent mutation
U00096.3	2731330	G	A	1/1 | 4,242	Non CDS region
U00096.3	2731328	G	A	1/1 | 4,241	Non CDS region
U00096.3	336171	C	T	1/1 | 4,239	Missense mutation
U00096.3	2799110	C	T	1/1 | 4,207	Non CDS region
U00096.3	4159129	G	A	1/1 | 3,273	Missense mutation
U00096.3	989382	G	A	1/1 | 3,223	Silent mutation
U00096.3	958123	C	T	1/1 | 3,180	Silent mutation
U00096.3	4093264	C	T	1/1 | 2,307	Missense mutation
U00096.3	3918998	G	A	1/1 | 2,294	Missense mutation
U00096.3	3445718	G	A	1/1 | 2,282	Silent mutation
U00096.3	2866756	G	A	1/1 | 2,263	Silent mutation
U00096.3	3141774	G	A	1/1 | 2,255	STOP codon
U00096.3	2634741	C	T	1/1 | 2,254	Silent mutation
U00096.3	4587918	C	T	1/1 | 2,252	Silent mutation
U00096.3	4175465	C	T	1/1 | 2,251	Non CDS region
U00096.3	4175868	C	T	1/1 | 2,244	Non CDS region
U00096.3	4316970	C	T	1/1 | 2,235	Silent mutation
U00096.3	806133	C	T	1/1 | 2,225	Silent mutation
U00096.3	222	C	T	1/1 | 2,216	Silent mutation
U00096.3	921189	C	T	1/1 | 2,203	Silent mutation
U00096.3	754205	G	A	1/1 | 2,186	Silent mutation
U00096.3	1097105	C	T	1/1 | 2,143	Non CDS region
U00096.3	4166486	C	T	1/1 | 1,72	Non CDS region
U00096.3	4166488	C	T	1/1 | 1,72	Non CDS region
U00096.3	4162274	G	A	1/1 | 1,325	Silent mutation
U00096.3	3966226	C	T	1/1 | 1,301	Non CDS region
U00096.3	4441232	C	T	1/1 | 1,298	Non CDS region
U00096.3	3184492	G	A	1/1 | 1,288	Non CDS region
U00096.3	3416631	C	T	1/1 | 1,287	Silent mutation
U00096.3	2440347	G	A	1/1 | 1,283	Non CDS region
U00096.3	1015788	C	T	1/1 | 1,270	Missense mutation
U00096.3	50681	G	A	1/1 | 1,268	Missense mutation
U00096.3	4354511	C	T	1/1 | 1,266	Silent mutation
U00096.3	4508702	G	A	1/1 | 1,265	Non CDS region
U00096.3	128013	C	T	1/1 | 1,262	Silent mutation
U00096.3	12042	G	A	1/1 | 1,251	Non CDS region
U00096.3	293916	C	T	1/1 | 1,245	Missense mutation
U00096.3	1399511	G	A	1/1 | 1,240	STOP codon
U00096.3	400587	C	T	1/1 | 1,235	Missense mutation
U00096.3	15396	C	T	1/1 | 1,232	Non CDS region
U00096.3	292318	C	T	1/1 | 1,229	Non CDS region
U00096.3	389472	C	T	1/1 | 1,227	Missense mutation
U00096.3	1324914	C	T	1/1 | 1,227	Missense mutation
U00096.3	888722	G	A	1/1 | 1,222	Silent mutation
U00096.3	3308581	G	A	1/1 | 1,221	Missense mutation
U00096.3	2746446	G	A	1/1 | 1,221	Silent mutation
U00096.3	1193601	G	A	1/1 | 1,205	Missense mutation
U00096.3	2421117	G	A	1/1 | 1,205	Missense mutation
U00096.3	2081275	G	A	1/1 | 1,204	Non CDS region
U00096.3	1865312	G	A	1/1 | 1,204	Missense mutation
U00096.3	1754526	G	A	1/1 | 1,201	Non CDS region
U00096.3	106562	C	T	1/1 | 1,198	Silent mutation
U00096.3	1025604	C	T	1/1 | 1,196	Silent mutation
U00096.3	1286747	C	T	1/1 | 1,194	Silent mutation
U00096.3	1443203	C	T	1/1 | 1,192	Silent mutation
U00096.3	1113690	C	T	1/1 | 1,191	STOP codon
U00096.3	1999271	C	T	1/1 | 1,190	Silent mutation
U00096.3	781538	C	T	1/1 | 1,188	Non CDS region
U00096.3	138	C	T	1/1 | 1,187	Non CDS region
U00096.3	659223	C	T	1/1 | 1,167	Non CDS region
U00096.3	1252080	C	T	1/1 | 1,154	Missense mutation
U00096.3	4035350	G	A	1/1 | 0,65	Non CDS region
U00096.3	3756666	G	A	1/1 | 0,324	Non CDS region
U00096.3	3821602	C	T	1/1 | 0,306	Missense mutation
U00096.3	4415921	G	A	1/1 | 0,304	Non CDS region
U00096.3	2938998	G	A	1/1 | 0,289	Silent mutation
U00096.3	4638429	C	T	1/1 | 0,286	Silent mutation
U00096.3	2794077	G	A	1/1 | 0,284	Non CDS region
U00096.3	3881908	C	T	1/1 | 0,275	Silent mutation
U00096.3	3661469	C	T	1/1 | 0,267	Silent mutation
U00096.3	3834741	G	A	1/1 | 0,267	STOP codon
U00096.3	3322327	G	A	1/1 | 0,266	Missense mutation
U00096.3	189557	G	A	1/1 | 0,266	Non CDS region
U00096.3	4606013	G	A	1/1 | 0,265	Silent mutation
U00096.3	4524947	C	T	1/1 | 0,265	Missense mutation
U00096.3	4175270	C	T	1/1 | 0,264	Non CDS region
U00096.3	4175273	C	T	1/1 | 0,264	Non CDS region
U00096.3	3996625	C	T	1/1 | 0,264	Silent mutation
U00096.3	3680190	G	A	1/1 | 0,263	Missense mutation
U00096.3	4628974	C	T	1/1 | 0,263	Missense mutation
U00096.3	2663423	C	T	1/1 | 0,262	Non CDS region
U00096.3	2334042	G	A	1/1 | 0,259	Non CDS region
U00096.3	444609	C	T	1/1 | 0,259	Non CDS region
U00096.3	3442413	G	A	1/1 | 0,256	Missense mutation
U00096.3	613817	C	T	1/1 | 0,254	Missense mutation
U00096.3	284285	C	T	1/1 | 0,250	Missense mutation
U00096.3	2726048	G	A	1/1 | 0,248	Non CDS region
U00096.3	275831	C	T	1/1 | 0,247	Silent mutation
U00096.3	602540	C	T	1/1 | 0,245	Silent mutation
U00096.3	2710193	G	A	1/1 | 0,245	Non CDS region
U00096.3	137405	C	T	1/1 | 0,245	Missense mutation
U00096.3	4509571	C	T	1/1 | 0,244	Silent mutation
U00096.3	368029	G	A	1/1 | 0,243	Missense mutation
U00096.3	801581	C	T	1/1 | 0,240	Missense mutation
U00096.3	3378806	G	A	1/1 | 0,238	Non CDS region
U00096.3	4367363	G	A	1/1 | 0,238	Missense mutation
U00096.3	1072523	C	T	1/1 | 0,237	STOP codon
U00096.3	2685791	G	A	1/1 | 0,232	Non CDS region
U00096.3	954452	G	A	1/1 | 0,230	Silent mutation
U00096.3	246153	C	T	1/1 | 0,228	Silent mutation
U00096.3	624313	C	T	1/1 | 0,227	Silent mutation
U00096.3	1050558	G	A	1/1 | 0,226	Non CDS region
U00096.3	220153	G	A	1/1 | 0,225	Missense mutation
U00096.3	705929	C	T	1/1 | 0,225	Non CDS region
U00096.3	1210949	C	T	1/1 | 0,224	STOP codon
U00096.3	3332	C	T	1/1 | 0,220	Missense mutation
U00096.3	1213611	G	A	1/1 | 0,218	Missense mutation
U00096.3	2719925	C	T	1/1 | 0,217	Non CDS region
U00096.3	3558955	G	A	1/1 | 0,212	Missense mutation
U00096.3	2176590	C	T	1/1 | 0,209	Silent mutation
U00096.3	739652	C	T	1/1 | 0,206	Missense mutation
U00096.3	2062348	C	T	1/1 | 0,203	Non CDS region
U00096.3	1239343	C	T	1/1 | 0,199	Silent mutation
U00096.3	1136130	C	T	1/1 | 0,197	Silent mutation
U00096.3	1743390	C	T	1/1 | 0,195	Non CDS region
U00096.3	1482858	C	T	1/1 | 0,192	Missense mutation
U00096.3	1508413	C	T	1/1 | 0,191	Missense mutation
U00096.3	1580367	C	T	1/1 | 0,186	Missense mutation
U00096.3	1260877	G	A	1/1 | 0,186	Non CDS region
U00096.3	2549414	G	A	1/1 | 0,184	Non CDS region
U00096.3	1991774	C	T	1/1 | 0,180	Non CDS region
U00096.3	4385606	G	A	1/1 | 0,179	Missense mutation
U00096.3	1978362	G	A	1/1 | 0,178	Non CDS region
U00096.3	1506432	C	T	1/1 | 0,176	Silent mutation
U00096.3	1506434	C	T	1/1 | 0,176	Missense mutation
U00096.3	1506437	C	T	1/1 | 0,176	Missense mutation
U00096.3	1992866	C	T	1/1 | 0,175	Non CDS region
U00096.3	1028586	G	A	1/1 | 0,165	Missense mutation
U00096.3	832482	C	T	1/1 | 0,163	Missense mutation
U00096.3	1925402	C	T	1/1 | 0,157	Non CDS region
U00096.3	843178	G	A	1/1 | 0,131	Missense mutation

## Sheet: ArgH3-1655
chromosome	position	ref	alt	ArgH3-1655	ExonicFunc.refGene
U00096.3	1434164	G	A	1/1 | 5,166	Silent mutation
U00096.3	1434165	G	A	1/1 | 5,166	Silent mutation
U00096.3	1299517	C	T	1/1 | 4,228	Non CDS region
U00096.3	4166481	C	T	1/1 | 2,68	Non CDS region
U00096.3	4166486	C	T	1/1 | 2,66	Non CDS region
U00096.3	4166488	C	T	1/1 | 2,66	Non CDS region
U00096.3	4166490	C	T	1/1 | 2,66	Non CDS region
U00096.3	434614	C	T	1/1 | 2,291	Non CDS region
U00096.3	434617	C	T	1/1 | 2,291	Non CDS region
U00096.3	434613	C	T	1/1 | 2,289	Non CDS region
U00096.3	434612	C	T	1/1 | 2,285	Non CDS region
U00096.3	3188669	G	A	1/1 | 2,270	unknown
U00096.3	3941633	C	T	1/1 | 2,249	Non CDS region
U00096.3	4049930	C	T	1/1 | 2,218	Non CDS region
U00096.3	1428640	C	T	1/1 | 2,208	Silent mutation
U00096.3	4035357	C	T	1/1 | 1,56	Non CDS region
U00096.3	930249	C	T	1/1 | 1,267	Silent mutation
U00096.3	289790	C	T	1/1 | 1,251	Silent mutation
U00096.3	657252	C	T	1/1 | 1,249	Non CDS region
U00096.3	771435	C	T	1/1 | 1,246	Non CDS region
U00096.3	3322260	G	A	1/1 | 1,245	Silent mutation
U00096.3	1730676	G	A	1/1 | 1,209	Silent mutation
U00096.3	1015212	C	T	1/1 | 1,188	Missense mutation
U00096.3	4166485	C	T	1/1 | 0,68	Non CDS region
U00096.3	3707877	C	T	1/1 | 0,283	Non CDS region
U00096.3	1076222	C	T	1/1 | 0,278	Missense mutation
U00096.3	3884221	C	T	1/1 | 0,275	Non CDS region
U00096.3	1638628	G	A	1/1 | 0,271	Missense mutation
U00096.3	3277735	G	A	1/1 | 0,266	Missense mutation
U00096.3	3453253	G	A	1/1 | 0,260	Silent mutation
U00096.3	2731331	G	A	1/1 | 0,257	Non CDS region
U00096.3	3941635	C	T	1/1 | 0,256	Non CDS region
U00096.3	3941637	C	T	1/1 | 0,256	Non CDS region
U00096.3	2512756	G	A	1/1 | 0,256	Silent mutation
U00096.3	750007	C	T	1/1 | 0,255	STOP codon
U00096.3	3941634	C	T	1/1 | 0,254	Non CDS region
U00096.3	852754	G	A	1/1 | 0,250	Non CDS region
U00096.3	3387779	G	A	1/1 | 0,249	Missense mutation
U00096.3	2687029	G	A	1/1 | 0,249	Non CDS region
U00096.3	1802730	G	A	1/1 | 0,242	Non CDS region
U00096.3	4217739	C	T	1/1 | 0,240	STOP codon
U00096.3	131526	C	T	1/1 | 0,240	Non CDS region
U00096.3	1406546	C	T	1/1 | 0,239	Non CDS region
U00096.3	4045479	G	A	1/1 | 0,233	Missense mutation
U00096.3	3466092	G	A	1/1 | 0,233	Missense mutation
U00096.3	3466095	G	A	1/1 | 0,233	Missense mutation
U00096.3	4612041	C	T	1/1 | 0,232	Non CDS region
U00096.3	1672676	G	A	1/1 | 0,232	Silent mutation
U00096.3	1638213	G	A	1/1 | 0,231	Missense mutation
U00096.3	2076990	G	A	1/1 | 0,231	Silent mutation
U00096.3	2392937	G	A	1/1 | 0,231	Silent mutation
U00096.3	3308639	G	A	1/1 | 0,229	Missense mutation
U00096.3	3477420	C	T	1/1 | 0,227	Non CDS region
U00096.3	984494	C	T	1/1 | 0,226	Non CDS region
U00096.3	1760173	G	A	1/1 | 0,226	Silent mutation
U00096.3	929879	C	T	1/1 | 0,225	Missense mutation
U00096.3	3371663	G	A	1/1 | 0,224	Silent mutation
U00096.3	2722913	G	A	1/1 | 0,222	Missense mutation
U00096.3	4188079	C	T	1/1 | 0,222	Silent mutation
U00096.3	1521793	C	T	1/1 | 0,220	Missense mutation
U00096.3	1551949	C	T	1/1 | 0,220	Silent mutation
U00096.3	1323660	C	T	1/1 | 0,219	Silent mutation
U00096.3	4316970	C	T	1/1 | 0,217	Silent mutation
U00096.3	4392306	C	T	1/1 | 0,217	Non CDS region
U00096.3	1816170	G	A	1/1 | 0,217	Non CDS region
U00096.3	1782195	G	A	1/1 | 0,212	Silent mutation
U00096.3	4366882	C	T	1/1 | 0,211	Non CDS region
U00096.3	1747850	G	A	1/1 | 0,210	Silent mutation
U00096.3	1673783	G	A	1/1 | 0,207	Non CDS region
U00096.3	522528	C	T	1/1 | 0,201	Missense mutation
U00096.3	4094629	C	T	1/1 | 0,201	Non CDS region
U00096.3	873412	C	T	1/1 | 0,199	Missense mutation
U00096.3	1768010	G	A	1/1 | 0,199	STOP codon
U00096.3	3485946	C	T	1/1 | 0,185	Non CDS region
U00096.3	1687001	G	A	1/1 | 0,185	Silent mutation
U00096.3	3009747	G	A	1/1 | 0,184	Silent mutation
U00096.3	3485950	C	T	1/1 | 0,182	Non CDS region
U00096.3	1789572	G	A	1/1 | 0,178	Non CDS region
U00096.3	1621521	G	A	1/1 | 0,174	Missense mutation
U00096.3	914510	C	T	1/1 | 0,174	Silent mutation
U00096.3	2078987	G	A	1/1 | 0,171	Non CDS region
U00096.3	1883190	G	A	1/1 | 0,167	Silent mutation

[truncated: 3 more sheets: AT1-1655, AT2-1655, AT3-1655]
