# Supplementary material for: One-for-all gene inactivation via PAM-independent base editing in bacteria
Source: J Biol Chem. 2024 Dec 18;301(1):108113. doi: 10.1016/j.jbc.2024.108113 (PMC11782819; doi:10.1016/j.jbc.2024.108113)
Supplement: Dataset-2 [file mmc4.xlsx]

## Sheet: Summary
Supporting information
Dataset-2 Summary of off-target evens in strains induced with 0.01 mM IPTG and 50 ng/mL aTc
Mutation types	E.coli_A1	E.coli_A2	E.coli_A3	E.coli_A4	E.coli_A5	E.coli_A6	E.coli_I1	E.coli_I2	E.coli_I3	E.coli_I4	E.coli_I5	E.coli_I6
A>T	0	0	0	0	0	0	0	0	0	0	0	0
A>C	0	0	0	0	0	0	0	0	0	0	0	0
A>G	0	0	0	0	0	0	0	0	0	0	0	0
T>A	0	0	0	0	0	0	0	0	0	0	0	0
T>C	1	1	1	1	1	1	1	1	1	1	1	1
T>G	0	0	0	0	0	0	0	0	0	0	0	0
C>A	0	1	1	1	0	1	1	1	1	1	1	1
C>T	29	231	49	39	30	47	19	89	42	50	30	46
C>G	0	0	0	1	0	0	0	0	0	0	0	0
G>A	9	81	177	31	28	28	9	42	39	46	50	20
G>T	0	0	0	0	0	0	0	0	0	0	0	0
G>C	0	0	0	0	0	0	1	0	0	0	0	0
transition	39	313	227	71	59	76	29	132	82	97	81	67
transversion	0	1	1	2	0	1	2	1	1	1	1	1
total	39	314	228	73	59	77	31	133	83	98	82	68
Amino acid changes
Silent mutations	7	83	61	16	13	17	9	33	18	21	21	14
Missense mutations	16	102	83	28	15	26	8	36	18	28	24	13
STOP codons	6	13	14	3	3	3	2	5	4	2	5	6
Non CDS region	9	115	70	26	27	31	12	59	41	47	32	35
Notes
E.coli_A1: glutamine auxotrophic E. coli_A isolate-1 edited by Ptet-BeSpRY-glnA with 0 ng/mL ATc
E.coli_A2: glutamine auxotrophic E. coli_A isolate-2 edited by ptet-BeSpRY-glnA with 0 ng/mL ATc
E.coli_A3: glutamine auxotrophic E. coli_A isolate-3 edited by ptet-BeSpRY-glnA with 0 ng/mL ATc
E.coli_A4: glutamine auxotrophic E. coli_A isolate-4 edited by ptet-BeSpRY-glnA with 50 ng/mL ATc
E.coli_A5: glutamine auxotrophic E. coli_A isolate-5 edited by ptet-BeSpRY-glnA with 50 ng/mL ATc
E.coli_A6: glutamine auxotrophic E. coli_A isolate-6 edited by ptet-BeSpRY-glnA with 50 ng/mL ATc
E.coli_I1: glutamine auxotrophic E. coli_I isolate-1 edited by pBeSpRY-glnA with 0 mM IPTG
E.coli_I2: glutamine auxotrophic E. coli_I isolate-2 edited by pBeSpRY-glnA with 0 mM IPTG
E.coli_I3 : glutamine auxotrophic E. coli_I isolate-3 edited by pBeSpRY-glnA with 0 mM IPTG
E.coli_I4: glutamine auxotrophic E. coli_I isolate-4 edited by pBeSpRY-glnA with 0.01 mM IPTG
E.coli_I5: glutamine auxotrophic E. coli_I isolate-5 edited by pBeSpRY-glnA with 0.01 mM IPTG
E.coli_I6: glutamine auxotrophic E. coli_I isolate-6 edited by pBeSpRY-glnA with 0.01 mM IPTG

## Sheet: E.coli_A1
chromosome	position	ref	alt	E.coli_A1	Gene.refGene	ExonicFunc.refGene
U00096.3	1287088	C	T	1/1 | 6,149	gene-b1229	Silent mutation
U00096.3	1062045	C	T	1/1 | 3,181	gene-b0998	Silent mutation
U00096.3	1269867	C	T	1/1 | 2,154	gene-b4422	Non CDS region
U00096.3	3318362	G	A	1/1 | 1,207	gene-b3169,gene-b3170,gene-b3171,gene-b3172;gene-b3173	Non CDS region
U00096.3	3888678	G	A	1/1 | 0,248	gene-b3708,gene-b3709;gene-b3705,gene-b3706,gene-b3707	Non CDS region
U00096.3	3373166	G	A	1/1 | 0,224	gene-b3225	Silent mutation
U00096.3	3515651	G	A	1/1 | 0,220	gene-b3387	Missense mutation
U00096.3	3076977	G	A	1/1 | 0,212	gene-b4465	Silent mutation
U00096.3	3405081	G	A	1/1 | 0,212	gene-b3252,gene-b3255,gene-b3256;gene-b3253	Non CDS region
U00096.3	2354174	C	T	1/1 | 0,208	gene-b2241	STOP codon
U00096.3	551959	C	T	1/1 | 0,201	gene-b0522	Silent mutation
U00096.3	572398	C	T	1/1 | 0,197	gene-b4588	Missense mutation
U00096.3	154220	C	T	1/1 | 0,194	gene-b0139	Missense mutation
U00096.3	2344934	C	T	1/1 | 0,194	gene-b2234	Missense mutation
U00096.3	488753	C	T	1/1 | 0,192	gene-b0465	STOP codon
U00096.3	1549917	C	T	1/1 | 0,190	gene-b1474	unknown
U00096.3	2951147	G	A	1/1 | 0,186	gene-b2819	STOP codon
U00096.3	1446382	C	T	1/1 | 0,182	gene-b1384	Missense mutation
U00096.3	687231	C	T	1/1 | 0,178	gene-b0655	Missense mutation
U00096.3	1431993	C	T	1/1 | 0,176	gene-b1372	Missense mutation
U00096.3	1253138	C	T	1/1 | 0,172	gene-b1202	Missense mutation
U00096.3	1694257	G	A	1/1 | 0,172	gene-b1616	STOP codon
U00096.3	1831952	C	T	1/1 | 0,171	gene-b1748	Missense mutation
U00096.3	1173997	C	T	1/1 | 0,169	gene-b1114,gene-b1116;gene-b1115	Non CDS region
U00096.3	1579046	C	T	1/1 | 0,169	gene-b1496	Silent mutation
U00096.3	1418587	C	T	1/1 | 0,167	gene-b1350,gene-b1351,gene-b1352,gene-b1353,gene-b1357,gene-b4526,gene-b4833;gene-b1355,gene-b1356,gene-b4527	Non CDS region
U00096.3	1448921	C	T	1/1 | 0,166	gene-b1385	Missense mutation
U00096.3	773630	C	T	1/1 | 0,160	gene-b0734	Missense mutation
U00096.3	1552640	C	T	1/1 | 0,154	gene-b1477	Missense mutation
U00096.3	2622618	G	A	1/1 | 0,154	gene-b2500	Missense mutation
U00096.3	1303013	C	T	1/1 | 0,151	gene-b1244	Missense mutation
U00096.3	1341145	C	T	1/1 | 0,150	gene-b1280	Silent mutation
U00096.3	1285202	C	T	1/1 | 0,148	gene-b1226	STOP codon
U00096.3	1285205	C	T	1/1 | 0,148	gene-b1226	STOP codon
U00096.3	1141448	C	T	1/1 | 0,144	gene-b1084	Missense mutation
U00096.3	1586597	C	T	1/1 | 0,142	gene-b1501;gene-b1502,gene-b1503,gene-b1504	Non CDS region
U00096.3	1271645	C	T	1/1 | 0,140	gene-b1216	Missense mutation
U00096.3	781718	C	T	1/1 | 0,122	gene-b0750,gene-b0751;gene-b0742,gene-b0743,gene-b0744,gene-b0745,gene-b0746,gene-b0747,gene-b0748,gene-b0749	Non CDS region
U00096.3	1428765	T	C	0/1 | 89,87	gene-b1370,gene-b1372,gene-b4570;gene-b1368,gene-b4570	Non CDS region

## Sheet: E.coli_A2
chromosome	position	ref	alt	E.coli_A2	Gene.refGene	ExonicFunc.refGene
U00096.3	1553887	G	A	1/1 | 8,130	gene-b1477,gene-b1478;gene-b1476,gene-b1479,gene-b1480	Non CDS region
U00096.3	3941682	C	T	1/1 | 7,231	gene-b3754,gene-b3755,gene-b3756,gene-b3757	Non CDS region
U00096.3	1287557	C	T	1/1 | 7,129	gene-b1231	Non CDS region
U00096.3	4296057	C	T	1/1 | 6,143	gene-b4076,gene-b4077,gene-b4078,gene-b4079	Non CDS region
U00096.3	1421560	G	A	1/1 | 6,118	gene-b1359	Missense mutation
U00096.3	1287088	C	T	1/1 | 5,119	gene-b1229	Silent mutation
U00096.3	4295944	C	T	1/1 | 5,111	gene-b4076,gene-b4077,gene-b4078,gene-b4079	Non CDS region
U00096.3	349842	G	A	1/1 | 4,134	gene-b0330,gene-b0333,gene-b0334;gene-b0331	Non CDS region
U00096.3	375120	C	T	1/1 | 4,134	gene-b0353,gene-b0354;gene-b0351,gene-b0352	Non CDS region
U00096.3	4166486	C	T	1/1 | 3,70	gene-b3968,gene-b3969;gene-b3966,gene-b3967	Non CDS region
U00096.3	228905	C	T	1/1 | 3,172	gene-b0206,gene-b0207;gene-b0204,gene-b0205,gene-b0208	Non CDS region
U00096.3	375012	C	T	1/1 | 3,166	gene-b0353,gene-b0354;gene-b0351,gene-b0352	Non CDS region
U00096.3	4392381	G	A	1/1 | 3,165	gene-b4163	Non CDS region
U00096.3	2818270	G	A	1/1 | 3,164	gene-b2693	Non CDS region
U00096.3	1287086	C	T	1/1 | 3,124	gene-b4425	Non CDS region
U00096.3	1287134	C	T	1/1 | 3,121	gene-b1229	Missense mutation
U00096.3	291366	C	T	1/1 | 2,173	gene-b0273,gene-b0274,gene-b0275,gene-b0276,gene-b4766;gene-b0277,gene-b0278,gene-b4688	Non CDS region
U00096.3	543112	C	T	1/1 | 2,144	gene-b0513,gene-b0514,gene-b0515,gene-b0516	Non CDS region
U00096.3	2729440	G	A	1/1 | 2,133	gene-b2590	Non CDS region
U00096.3	2878007	G	A	1/1 | 2,129	gene-b2752;gene-b2753,gene-b2754,gene-b2755,gene-b2756	Non CDS region
U00096.3	136429	G	A	1/1 | 13,173	gene-b0121	Silent mutation
U00096.3	1638786	G	A	1/1 | 10,152	gene-b1550,gene-b1551,gene-b1552,gene-b4724,gene-b4749;gene-b1549,gene-b1553,gene-b1554,gene-b1555,gene-b1556,gene-b4533,gene-b4689	Non CDS region
U00096.3	1528915	C	T	1/1 | 1,25	gene-b1457;gene-b1455,gene-b4745	Non CDS region
U00096.3	4106613	G	A	1/1 | 1,218	gene-b3915	Missense mutation
U00096.3	4612592	C	T	1/1 | 1,210	gene-b4377	Missense mutation
U00096.3	4413663	C	T	1/1 | 1,210	gene-b4186	Silent mutation
U00096.3	535517	C	T	1/1 | 1,208	gene-b0507	Silent mutation
U00096.3	3989909	C	T	1/1 | 1,207	gene-b3805	Missense mutation
U00096.3	133965	C	T	1/1 | 1,206	gene-b0118	Missense mutation
U00096.3	3376886	C	T	1/1 | 1,202	gene-b3229	Missense mutation
U00096.3	4365594	C	T	1/1 | 1,198	gene-b4138	Missense mutation
U00096.3	4295852	C	T	1/1 | 1,190	gene-b4076,gene-b4077,gene-b4078,gene-b4079	Non CDS region
U00096.3	83394	C	T	1/1 | 1,188	gene-b0074	Missense mutation
U00096.3	814712	C	T	1/1 | 1,185	gene-b0779	Missense mutation
U00096.3	4094353	C	T	1/1 | 1,178	gene-b3899,gene-b3900,gene-b3901,gene-b3902;gene-b3903,gene-b3904	Non CDS region
U00096.3	1084840	C	T	1/1 | 1,166	gene-b1020;gene-b1018,gene-b1019,gene-b1021,gene-b1022	Non CDS region
U00096.3	1492184	C	T	1/1 | 1,160	gene-b1420,gene-b1421,gene-b4428,gene-b4597;gene-b1418,gene-b1419,gene-b1422,gene-b4429,gene-b4774	Non CDS region
U00096.3	3774301	G	A	1/1 | 1,138	gene-b3600,gene-b3601;gene-b3599,gene-b4554	Non CDS region
U00096.3	1802508	C	T	1/1 | 1,138	gene-b1719	Missense mutation
U00096.3	1523793	G	A	1/1 | 1,137	gene-b1452	Missense mutation
U00096.3	2413248	C	T	1/1 | 1,136	gene-b2292,gene-b2293,gene-b2294,gene-b2295,gene-b2296,gene-b2297	Non CDS region
U00096.3	1816127	G	A	1/1 | 1,133	gene-b1732	Silent mutation
U00096.3	1286910	C	T	1/1 | 0,87	gene-b1228	STOP codon
U00096.3	311	C	T	1/1 | 0,75	gene-b0002;gene-b0001	Non CDS region
U00096.3	4166485	C	T	1/1 | 0,73	gene-b3968,gene-b3969;gene-b3966,gene-b3967	Non CDS region
U00096.3	4035357	C	T	1/1 | 0,73	gene-b3851,gene-b3852,gene-b3853;gene-b3849,gene-b3850	Non CDS region
U00096.3	4035365	C	T	1/1 | 0,71	gene-b3851,gene-b3852,gene-b3853;gene-b3849,gene-b3850	Non CDS region
U00096.3	4526448	C	T	1/1 | 0,281	gene-b4300	Silent mutation
U00096.3	3600878	C	T	1/1 | 0,273	gene-b3460,gene-b3461;gene-b3462,gene-b3463,gene-b3464	Non CDS region
U00096.3	3692663	C	T	1/1 | 0,265	gene-b3533	Silent mutation
U00096.3	3387669	G	A	1/1 | 0,260	gene-b3240	STOP codon
U00096.3	3447651	G	A	1/1 | 0,256	gene-b3309	Silent mutation
U00096.3	3970957	G	A	1/1 | 0,252	gene-b3786	Silent mutation
U00096.3	4175270	C	T	1/1 | 0,248	gene-b3974,gene-b3976,gene-b3977,gene-b3978,gene-b3979,gene-b3980;gene-b3973	Non CDS region
U00096.3	3688703	C	T	1/1 | 0,248	gene-b3530	Silent mutation
U00096.3	4144975	C	T	1/1 | 0,246	gene-b3951	Silent mutation
U00096.3	4346202	C	T	1/1 | 0,245	gene-b4122	Silent mutation
U00096.3	4261376	C	T	1/1 | 0,245	gene-b4046,gene-b4049,gene-b4050,gene-b4758;gene-b4045,gene-b4047,gene-b4048,gene-b4051	Non CDS region
U00096.3	3869258	C	T	1/1 | 0,244	gene-b3689	Missense mutation
U00096.3	4001653	C	T	1/1 | 0,244	gene-b3816	Silent mutation
U00096.3	4301888	C	T	1/1 | 0,244	gene-b4081	Silent mutation
U00096.3	4556788	C	T	1/1 | 0,242	gene-b4721	Silent mutation
U00096.3	4394769	C	T	1/1 | 0,242	gene-b4167	Missense mutation
U00096.3	4279276	G	A	1/1 | 0,241	gene-b4064	Missense mutation
U00096.3	121951	C	T	1/1 | 0,241	gene-b0112,gene-b0113,gene-b0114;gene-b0111	Non CDS region
U00096.3	4095422	C	T	1/1 | 0,241	gene-b3903	Silent mutation
U00096.3	4627797	C	T	1/1 | 0,240	gene-b4390	Silent mutation
U00096.3	3375655	C	T	1/1 | 0,239	gene-b3227	Missense mutation
U00096.3	4125617	C	T	1/1 | 0,239	gene-b3935	Silent mutation
U00096.3	221232	C	T	1/1 | 0,238	gene-b0198	Silent mutation
U00096.3	3380719	C	T	1/1 | 0,238	gene-b3232,gene-b3234,gene-b3235;gene-b3233	Non CDS region
U00096.3	4600190	C	T	1/1 | 0,237	gene-b4359,gene-b4360;gene-b4361,gene-b4362,gene-b4363,gene-b4364	Non CDS region
U00096.3	4453640	C	T	1/1 | 0,237	gene-b4231	Missense mutation
U00096.3	3598041	C	T	1/1 | 0,236	gene-b3459	STOP codon
U00096.3	44936	C	T	1/1 | 0,234	gene-b0043	STOP codon
U00096.3	4318587	C	T	1/1 | 0,234	gene-b4097	Missense mutation
U00096.3	4632019	C	T	1/1 | 0,233	gene-b4392	Silent mutation
U00096.3	76484	C	T	1/1 | 0,231	gene-b0069	Silent mutation
U00096.3	4551596	C	T	1/1 | 0,231	gene-b4321,gene-b4322,gene-b4323;gene-b4320	Non CDS region
U00096.3	3695538	C	T	1/1 | 0,230	gene-b3533,gene-b3536;gene-b3535	Non CDS region
U00096.3	3384681	C	T	1/1 | 0,230	gene-b3236,gene-b3237,gene-b3238;gene-b3235,gene-b3239,gene-b3240	Non CDS region
U00096.3	3533961	C	T	1/1 | 0,229	gene-b3403	Missense mutation
U00096.3	3533963	C	T	1/1 | 0,229	gene-b3403	Silent mutation
U00096.3	131438	C	T	1/1 | 0,229	gene-b0117,gene-b0118	Non CDS region
U00096.3	4160827	G	A	1/1 | 0,229	gene-b3962,gene-b3963,gene-b3964;gene-b3961,gene-b3965	Non CDS region
U00096.3	3373198	C	T	1/1 | 0,228	gene-b3225	Missense mutation
U00096.3	4117265	C	T	1/1 | 0,227	gene-b3927	Missense mutation
U00096.3	3374822	C	T	1/1 | 0,226	gene-b3225,gene-b3226,gene-b3227;gene-b3228,gene-b3229	Non CDS region
U00096.3	3808226	G	A	1/1 | 0,226	gene-b4760	Non CDS region
U00096.3	4085123	C	T	1/1 | 0,226	gene-b3894	unknown
U00096.3	4264285	C	T	1/1 | 0,225	gene-b4051,gene-b4052,gene-b4053;gene-b4049,gene-b4050,gene-b4758	Non CDS region
U00096.3	4294856	C	T	1/1 | 0,224	gene-b4077	STOP codon
U00096.3	3373189	C	T	1/1 | 0,224	gene-b3225	Missense mutation
U00096.3	3373190	C	T	1/1 | 0,224	gene-b3225	Silent mutation
U00096.3	178282	C	T	1/1 | 0,224	gene-b0158	Missense mutation
U00096.3	3866726	C	T	1/1 | 0,223	gene-b3686	Missense mutation
U00096.3	3514133	G	A	1/1 | 0,223	gene-b3385	Missense mutation
U00096.3	427147	C	T	1/1 | 0,223	gene-b0406	Silent mutation
U00096.3	4444963	C	T	1/1 | 0,223	gene-b4221	Silent mutation
U00096.3	4353848	C	T	1/1 | 0,221	gene-b4129	Silent mutation
U00096.3	3373976	C	T	1/1 | 0,220	gene-b3226	Missense mutation
U00096.3	45383	C	T	1/1 | 0,218	gene-b0043	Missense mutation
U00096.3	4515097	C	T	1/1 | 0,218	gene-b4291	Silent mutation
U00096.3	434614	C	T	1/1 | 0,218	gene-b0412,gene-b0415,gene-b0416,gene-b0417,gene-b0418;gene-b0413,gene-b0414	Non CDS region
U00096.3	4401865	C	T	1/1 | 0,218	gene-b4173	Silent mutation
U00096.3	4108547	G	A	1/1 | 0,217	gene-b3917,gene-b3918;gene-b3915,gene-b3916	Non CDS region
U00096.3	3298162	G	A	1/1 | 0,215	gene-b3151,gene-b3153,gene-b3155;gene-b3149,gene-b3150,gene-b3152,gene-b3154	Non CDS region
U00096.3	3920343	C	T	1/1 | 0,213	gene-b3735	Missense mutation
U00096.3	3410182	C	T	1/1 | 0,213	gene-b3260,gene-b3261,gene-b3262;gene-b3258,gene-b3259	Non CDS region
U00096.3	2544669	C	T	1/1 | 0,213	gene-b2425,gene-b2426,gene-b2428;gene-b2427	Non CDS region
U00096.3	3375502	C	T	1/1 | 0,210	gene-b3227	Missense mutation
U00096.3	4287266	C	T	1/1 | 0,209	gene-b4069	Missense mutation
U00096.3	3376588	C	T	1/1 | 0,209	gene-b3228	Silent mutation
U00096.3	4515987	C	T	1/1 | 0,208	gene-b4291	Missense mutation
U00096.3	3376572	C	T	1/1 | 0,208	gene-b3228	Missense mutation
U00096.3	3333149	G	A	1/1 | 0,207	gene-b3186	Silent mutation
U00096.3	94600	C	T	1/1 | 0,207	gene-b0085	Silent mutation
U00096.3	140956	C	T	1/1 | 0,207	gene-b0124	Silent mutation
U00096.3	2999003	C	T	1/1 | 0,206	gene-b2864	Non CDS region
U00096.3	4178214	C	T	1/1 | 0,206	gene-b3982	Silent mutation
U00096.3	4562832	C	T	1/1 | 0,206	gene-b4333	Missense mutation
U00096.3	334292	C	T	1/1 | 0,205	gene-b0316	Missense mutation
U00096.3	564693	C	T	1/1 | 0,203	gene-b0535,gene-b0536,gene-b0542;gene-b0533,gene-b0534,gene-b0537	Non CDS region
U00096.3	4488536	C	T	1/1 | 0,202	gene-b4261,gene-b4262,gene-b4263,gene-b4264	Non CDS region
U00096.3	3376680	C	T	1/1 | 0,202	gene-b3228	Missense mutation
U00096.3	3375272	C	T	1/1 | 0,201	gene-b3227	Missense mutation
U00096.3	3375750	C	T	1/1 | 0,201	gene-b3227	Silent mutation
U00096.3	553213	G	A	1/1 | 0,201	gene-b0522,gene-b0523,gene-b0526;gene-b0521,gene-b0524,gene-b0525	Non CDS region
U00096.3	2529468	C	T	1/1 | 0,200	gene-b2411	Missense mutation
U00096.3	4199875	C	T	1/1 | 0,199	gene-b3999	Silent mutation
U00096.3	21901	C	T	1/1 | 0,199	gene-b0025	Silent mutation
U00096.3	3836210	C	T	1/1 | 0,199	gene-b3656,gene-b3657,gene-b3658,gene-b3659	Non CDS region
U00096.3	398590	C	T	1/1 | 0,198	gene-b0378	Missense mutation
U00096.3	2405215	C	T	1/1 | 0,198	gene-b2286,gene-b2287,gene-b2288;gene-b2289	Non CDS region
U00096.3	3151478	G	A	1/1 | 0,197	gene-b3006	Silent mutation
U00096.3	4050166	C	T	1/1 | 0,197	gene-b3865	Missense mutation
U00096.3	2557319	C	T	1/1 | 0,196	gene-b2441	Silent mutation
U00096.3	181525	C	T	1/1 | 0,196	gene-b0161	Silent mutation
U00096.3	903852	C	T	1/1 | 0,195	gene-b0862,gene-b0863,gene-b0864,gene-b0866,gene-b0867;gene-b0865,gene-b0868	Non CDS region
U00096.3	3333768	C	T	1/1 | 0,194	gene-b3187	Missense mutation
U00096.3	3252619	G	A	1/1 | 0,194	gene-b3103	Missense mutation
U00096.3	3290811	G	A	1/1 | 0,193	gene-b3144	Silent mutation
U00096.3	444549	C	T	1/1 | 0,193	gene-b0424,gene-b0425,gene-b0426;gene-b0423,gene-b0427	Non CDS region
U00096.3	2924517	C	T	1/1 | 0,193	gene-b4408	Non CDS region
U00096.3	244883	G	A	1/1 | 0,192	gene-b0223	Missense mutation
U00096.3	3194813	C	T	1/1 | 0,192	gene-b4664	Silent mutation
U00096.3	4557503	C	T	1/1 | 0,191	gene-b4327	Missense mutation
U00096.3	3318340	C	T	1/1 | 0,191	gene-b3169,gene-b3170,gene-b3171,gene-b3172;gene-b3173	Non CDS region
U00096.3	3990007	C	T	1/1 | 0,190	gene-b3805	Missense mutation
U00096.3	850656	C	T	1/1 | 0,190	gene-b0814	Silent mutation
U00096.3	123844	C	T	1/1 | 0,190	gene-b0114	Silent mutation
U00096.3	4144863	C	T	1/1 | 0,190	gene-b3951	Missense mutation
U00096.3	123841	C	T	1/1 | 0,189	gene-b0114	Silent mutation
U00096.3	165826	C	T	1/1 | 0,189	gene-b0149	Missense mutation
U00096.3	3092952	C	T	1/1 | 0,188	gene-b2948	Missense mutation
U00096.3	4531111	C	T	1/1 | 0,188	gene-b4305	Missense mutation
U00096.3	82909	C	T	1/1 | 0,188	gene-b0074	Silent mutation
U00096.3	450540	C	T	1/1 | 0,188	gene-b0431	Silent mutation
U00096.3	545777	G	A	1/1 | 0,187	gene-b0517	Missense mutation
U00096.3	2814822	C	T	1/1 | 0,187	gene-b4442	Non CDS region
U00096.3	4180131	C	T	1/1 | 0,186	gene-b3985	Missense mutation
U00096.3	38501	C	T	1/1 | 0,186	gene-b0038	Silent mutation
U00096.3	1471492	C	T	1/1 | 0,186	gene-b4492	Missense mutation
U00096.3	2551236	C	T	1/1 | 0,186	gene-b2431,gene-b2432,gene-b2435,gene-b2436;gene-b2430,gene-b2433,gene-b2434	Non CDS region
U00096.3	2634330	C	T	1/1 | 0,186	gene-b2509	Silent mutation
U00096.3	484569	C	T	1/1 | 0,185	gene-b0463	Missense mutation
U00096.3	1114518	C	T	1/1 | 0,185	gene-b1053	Missense mutation
U00096.3	2814828	C	T	1/1 | 0,185	gene-b4442	Non CDS region
U00096.3	2905251	G	A	1/1 | 0,184	gene-b2777	Silent mutation
U00096.3	4455475	C	T	1/1 | 0,184	gene-b4232	Silent mutation
U00096.3	4581929	C	T	1/1 | 0,183	gene-b4349	Missense mutation
U00096.3	4426611	C	T	1/1 | 0,183	gene-b4199;gene-b4200,gene-b4201,gene-b4202,gene-b4203,gene-b4204,gene-b4206	Non CDS region
U00096.3	2723168	G	A	1/1 | 0,183	gene-b2585	Missense mutation
U00096.3	62124	C	T	1/1 | 0,183	gene-b0059	Missense mutation
U00096.3	2068060	C	T	1/1 | 0,182	gene-b1994,gene-b4582;gene-b1996,gene-b1997	Non CDS region
U00096.3	3318289	G	A	1/1 | 0,182	gene-b3171	Non CDS region
U00096.3	4543924	C	T	1/1 | 0,181	gene-b4315	Missense mutation
U00096.3	3261003	G	A	1/1 | 0,181	gene-b3114	Silent mutation
U00096.3	2896076	G	A	1/1 | 0,180	gene-b2770	Silent mutation
U00096.3	644055	C	T	1/1 | 0,180	gene-b0610,gene-b4734;gene-b0608,gene-b0611,gene-b0612	Non CDS region
U00096.3	2753480	G	A	1/1 | 0,180	gene-b2617,gene-b2620;gene-b2615,gene-b2616,gene-b2618,gene-b2619	Non CDS region
U00096.3	1299471	C	T	1/1 | 0,179	gene-b1241,gene-b1243,gene-b4711;gene-b1242,gene-b4771	Non CDS region
U00096.3	308606	C	T	1/1 | 0,179	gene-b0291	Missense mutation
U00096.3	4553861	C	T	1/1 | 0,178	gene-b4323	Missense mutation
U00096.3	191751	C	T	1/1 | 0,178	gene-b0171,gene-b0172,gene-b0173;gene-b0169,gene-b0170,gene-b4414	Non CDS region
U00096.3	2519215	G	A	1/1 | 0,178	gene-b2395,gene-b2396,gene-b2397,gene-b2401,gene-b2402,gene-b2403;gene-b2398,gene-b2399,gene-b2400	Non CDS region
U00096.3	2165715	G	A	1/1 | 0,177	gene-b2081	Missense mutation
U00096.3	135375	C	T	1/1 | 0,177	gene-b0120	Missense mutation
U00096.3	118603	G	A	1/1 | 0,176	gene-b0109	Silent mutation
U00096.3	803491	C	T	1/1 | 0,176	gene-b0771;gene-b0769,gene-b0770	Non CDS region
U00096.3	1185251	C	T	1/1 | 0,176	gene-b1126	Missense mutation
U00096.3	564788	C	T	1/1 | 0,175	gene-b0536	Non CDS region
U00096.3	1275416	C	T	1/1 | 0,175	gene-b1221	Silent mutation
U00096.3	2531044	C	T	1/1 | 0,175	gene-b2412	Missense mutation
U00096.3	3446515	G	A	1/1 | 0,174	gene-b3306	Silent mutation
U00096.3	2007476	G	A	1/1 | 0,174	gene-b1927	Missense mutation
U00096.3	1467722	C	T	1/1 | 0,173	gene-b4492	Silent mutation
U00096.3	331544	C	T	1/1 | 0,173	gene-b0315,gene-b4730;gene-b0314,gene-b0316	Non CDS region
U00096.3	884063	C	T	1/1 | 0,173	gene-b0842	STOP codon
U00096.3	4366878	C	T	1/1 | 0,172	gene-b4825	Non CDS region
U00096.3	2653467	C	T	1/1 | 0,172	gene-b2520,gene-b4440,gene-b4811,gene-b4812;gene-b2521,gene-b2522,gene-b2523	Non CDS region
U00096.3	2495633	C	T	1/1 | 0,172	gene-b2375,gene-b2377,gene-b2378,gene-b4680;gene-b2376,gene-b2379	Non CDS region
U00096.3	1062045	C	T	1/1 | 0,171	gene-b0998	Silent mutation
U00096.3	111629	C	T	1/1 | 0,171	gene-b0104,gene-b4727;gene-b0098,gene-b0099,gene-b0101,gene-b0102,gene-b0103	Non CDS region
U00096.3	1112584	C	T	1/1 | 0,171	gene-b1049	Silent mutation
U00096.3	710671	G	A	1/1 | 0,170	gene-b4637	Missense mutation
U00096.3	2653433	G	A	1/1 | 0,169	gene-b4811	Non CDS region
U00096.3	1517737	G	A	1/1 | 0,168	gene-b1446	Silent mutation
U00096.3	2623090	C	T	1/1 | 0,168	gene-b2501	Missense mutation
U00096.3	166542	C	T	1/1 | 0,168	gene-b0149	Missense mutation
U00096.3	968456	C	T	1/1 | 0,168	gene-b0915	Missense mutation
U00096.3	2114476	C	T	1/1 | 0,168	gene-b2041,gene-b2042;gene-b2043,gene-b2044	Non CDS region
U00096.3	1908229	C	T	1/1 | 0,167	gene-b1822,gene-b1823,gene-b1824,gene-b4536;gene-b1821,gene-b1825,gene-b1826,gene-b1827	Non CDS region
U00096.3	121489	C	T	1/1 | 0,167	gene-b0112	Silent mutation
U00096.3	2520925	C	T	1/1 | 0,167	gene-b2400,gene-b2401,gene-b2402,gene-b2403,gene-b2404;gene-b2399,gene-b2405,gene-b2406	Non CDS region
U00096.3	1112202	C	T	1/1 | 0,166	gene-b1049	Missense mutation
U00096.3	860479	C	T	1/1 | 0,166	gene-b0823	Missense mutation
U00096.3	1699289	G	A	1/1 | 0,166	gene-b1619,gene-b1620,gene-b1621,gene-b1622	Non CDS region
U00096.3	2520928	C	T	1/1 | 0,166	gene-b2400,gene-b2401,gene-b2402,gene-b2403,gene-b2404;gene-b2399,gene-b2405,gene-b2406	Non CDS region
U00096.3	2919016	G	A	1/1 | 0,165	gene-b2787	Silent mutation
U00096.3	3708628	G	A	1/1 | 0,164	gene-b3545	Non CDS region
U00096.3	213151	C	T	1/1 | 0,164	gene-b0188	Missense mutation
U00096.3	1285541	G	A	1/1 | 0,164	gene-b1226	Missense mutation
U00096.3	1813204	G	A	1/1 | 0,164	gene-b1730,gene-b1732;gene-b1729,gene-b1731	Non CDS region
U00096.3	781502	C	T	1/1 | 0,163	gene-b0749,gene-b0750,gene-b0751;gene-b0741,gene-b0742,gene-b0743,gene-b0744,gene-b0745,gene-b0746,gene-b0747,gene-b0748	Non CDS region
U00096.3	1210000	C	T	1/1 | 0,163	gene-b1158	Missense mutation
U00096.3	1808954	G	A	1/1 | 0,163	gene-b1726	Silent mutation
U00096.3	183687	C	T	1/1 | 0,162	gene-b0161,gene-b0162,gene-b0163,gene-b0164,gene-b0166	Non CDS region
U00096.3	1217550	C	T	1/1 | 0,162	gene-b1168	Missense mutation
U00096.3	2282528	C	T	1/1 | 0,161	gene-b2185	Silent mutation
U00096.3	1675160	C	T	1/1 | 0,161	gene-b1602	Missense mutation
U00096.3	1517484	C	T	1/1 | 0,159	gene-b1445	Silent mutation
U00096.3	496996	G	A	1/1 | 0,159	gene-b0474,gene-b0475;gene-b0472,gene-b0473	Non CDS region
U00096.3	3217214	G	A	1/1 | 0,159	gene-b3071	Missense mutation
U00096.3	1110714	C	T	1/1 | 0,159	gene-b1048	Silent mutation
U00096.3	1014808	C	T	1/1 | 0,158	gene-b0951	Missense mutation
U00096.3	3708463	G	A	1/1 | 0,158	gene-b3544;gene-b3545,gene-b3546	Non CDS region
U00096.3	1976639	C	T	1/1 | 0,158	gene-b1890	Silent mutation
U00096.3	326041	C	T	1/1 | 0,157	gene-b0311	Missense mutation
U00096.3	326043	C	T	1/1 | 0,157	gene-b0311	Missense mutation
U00096.3	875837	C	T	1/1 | 0,157	gene-b0834	Missense mutation
U00096.3	2128610	G	A	1/1 | 0,157	gene-b2054	Silent mutation
U00096.3	1130104	G	A	1/1 | 0,156	gene-b1071	Silent mutation
U00096.3	1267398	C	T	1/1 | 0,156	gene-b1214	Missense mutation
U00096.3	1928766	C	T	1/1 | 0,156	gene-b1845	STOP codon
U00096.3	1704319	C	T	1/1 | 0,156	gene-b1624,gene-b1625,gene-b1626,gene-b1627,gene-b4409;gene-b1623	Non CDS region
U00096.3	1704321	C	T	1/1 | 0,156	gene-b1624,gene-b1625,gene-b1626,gene-b1627,gene-b4409;gene-b1623	Non CDS region
U00096.3	1958741	C	T	1/1 | 0,156	gene-b1874	Missense mutation
U00096.3	2275413	G	A	1/1 | 0,155	gene-b2179	Silent mutation
U00096.3	1667301	C	T	1/1 | 0,155	gene-b1593;gene-b1592,gene-b1594,gene-b1595	Non CDS region
U00096.3	4528110	C	T	1/1 | 0,155	gene-b4300,gene-b4301,gene-b4302;gene-b4303,gene-b4304,gene-b4624	Non CDS region
U00096.3	1922943	C	T	1/1 | 0,155	gene-b1838	Silent mutation
U00096.3	1778186	G	A	1/1 | 0,154	gene-b1695	Missense mutation
U00096.3	210	C	T	1/1 | 0,152	gene-b0001	Silent mutation
U00096.3	1655736	C	T	1/1 | 0,151	gene-b1580,gene-b1581,gene-b1582,gene-b1583,gene-b1584,gene-b1586;gene-b1585	Non CDS region
U00096.3	1655737	C	T	1/1 | 0,151	gene-b1580,gene-b1581,gene-b1582,gene-b1583,gene-b1584,gene-b1586;gene-b1585	Non CDS region
U00096.3	1975730	G	A	1/1 | 0,151	gene-b1889	Silent mutation
U00096.3	2232846	G	A	1/1 | 0,150	gene-b2144,gene-b2145,gene-b2146;gene-b2141,gene-b2142,gene-b2143	Non CDS region
U00096.3	1655724	C	T	1/1 | 0,150	gene-b1580,gene-b1581,gene-b1582,gene-b1583,gene-b1584,gene-b1586;gene-b1585	Non CDS region
U00096.3	664428	C	T	1/1 | 0,150	gene-b0633	Missense mutation
U00096.3	1613920	G	A	1/1 | 0,150	gene-b1525	STOP codon
U00096.3	1407745	C	T	1/1 | 0,149	gene-b1341	STOP codon
U00096.3	1593982	G	A	1/1 | 0,149	gene-b1507,gene-b1508	Non CDS region
U00096.3	1823335	G	A	1/1 | 0,149	gene-b1738,gene-b1739,gene-b1741;gene-b1740,gene-b1742,gene-b1743	Non CDS region
U00096.3	693362	C	T	1/1 | 0,147	gene-b0660	Missense mutation
U00096.3	1414637	C	T	1/1 | 0,147	gene-b1349	Missense mutation
U00096.3	1630539	G	A	1/1 | 0,146	gene-b1542	Silent mutation
U00096.3	1493692	C	T	1/1 | 0,146	gene-b1421	Missense mutation
U00096.3	1493693	C	T	1/1 | 0,146	gene-b1421	Silent mutation
U00096.3	888707	G	A	1/1 | 0,146	gene-b0847	Silent mutation
U00096.3	900686	G	A	1/1 | 0,146	gene-b0860;gene-b0859,gene-b0861,gene-b0862,gene-b0863	Non CDS region
U00096.3	1780762	G	A	1/1 | 0,146	gene-b1698	Missense mutation
U00096.3	870106	G	A	1/1 | 0,145	gene-b0830	Missense mutation
U00096.3	1561699	C	T	1/1 | 0,145	gene-b1487	Silent mutation
U00096.3	1827575	G	A	1/1 | 0,145	gene-b1745	Missense mutation
U00096.3	1676772	G	A	1/1 | 0,145	gene-b1603	STOP codon
U00096.3	2167377	G	A	1/1 | 0,143	gene-b2082	Silent mutation
U00096.3	1975241	C	T	1/1 | 0,143	gene-b1888	Silent mutation
U00096.3	1757456	C	T	1/1 | 0,143	gene-b1677	Silent mutation
U00096.3	2153664	C	T	1/1 | 0,142	gene-b4437	Non CDS region
U00096.3	900797	G	A	1/1 | 0,142	gene-b0860;gene-b0859,gene-b0861,gene-b0862,gene-b0863	Non CDS region
U00096.3	72185	C	T	1/1 | 0,140	gene-b0064,gene-b0065,gene-b0066,gene-b0067	Non CDS region
U00096.3	72186	C	T	1/1 | 0,140	gene-b0064,gene-b0065,gene-b0066,gene-b0067	Non CDS region
U00096.3	900804	G	A	1/1 | 0,140	gene-b0860;gene-b0859,gene-b0861,gene-b0862,gene-b0863	Non CDS region
U00096.3	1259117	C	T	1/1 | 0,140	gene-b1203,gene-b1204;gene-b1205,gene-b1206,gene-b1207	Non CDS region
U00096.3	1661419	G	A	1/1 | 0,139	gene-b1588	Silent mutation
U00096.3	1111453	C	T	1/1 | 0,139	gene-b1049	Silent mutation
U00096.3	1589515	C	T	1/1 | 0,139	gene-b1505	Missense mutation
U00096.3	659223	C	T	1/1 | 0,138	gene-b0624;gene-b0623,gene-b0627,gene-b0628,gene-b0629	Non CDS region
U00096.3	3708571	C	T	1/1 | 0,138	gene-b3544;gene-b3545,gene-b3546	Non CDS region
U00096.3	1780823	G	A	1/1 | 0,138	gene-b1698	Silent mutation
U00096.3	1731544	G	A	1/1 | 0,138	gene-b1653	Missense mutation
U00096.3	3376313	C	T	1/1 | 0,137	gene-b3228	Missense mutation
U00096.3	1648234	G	A	1/1 | 0,136	gene-b1570	Missense mutation
U00096.3	2347339	C	T	1/1 | 0,136	gene-b2235,gene-b2236;gene-b2234,gene-b2237,gene-b4779	Non CDS region
U00096.3	1384156	C	T	1/1 | 0,134	gene-b1321	Missense mutation
U00096.3	1412458	C	T	1/1 | 0,134	gene-b1345	Missense mutation
U00096.3	1723247	G	A	1/1 | 0,134	gene-b1645	STOP codon
U00096.3	1419409	G	A	1/1 | 0,132	gene-b1355	Silent mutation
U00096.3	1815421	G	A	1/1 | 0,131	gene-b1732	Missense mutation
U00096.3	1609079	C	T	1/1 | 0,131	gene-b1520;gene-b1518,gene-b1519,gene-b1521,gene-b1522	Non CDS region
U00096.3	236	C	T	1/1 | 0,130	gene-b0001	Missense mutation
U00096.3	1557933	C	T	1/1 | 0,130	gene-b1483	Missense mutation
U00096.3	1258569	C	T	1/1 | 0,130	gene-b1203,gene-b1204,gene-b1205;gene-b1206	Non CDS region
U00096.3	1285205	C	T	1/1 | 0,129	gene-b1226	STOP codon
U00096.3	3491691	G	A	1/1 | 0,128	gene-b3359,gene-b3360,gene-b3361,gene-b3362,gene-b3364,gene-b4820;gene-b3363	Non CDS region
U00096.3	1562539	G	A	1/1 | 0,125	gene-b1488	STOP codon
U00096.3	1533203	C	T	1/1 | 0,111	gene-b1461	Missense mutation
U00096.3	1411008	C	T	1/1 | 0,107	gene-b1342,gene-b1343,gene-b1344,gene-b1345,gene-b4699,gene-b4743	Non CDS region
U00096.3	4168791	C	T	0/1 | 9,46	gene-b3970	Non CDS region
U00096.3	1428765	T	C	0/1 | 63,48	gene-b1370,gene-b1372,gene-b4570;gene-b1368,gene-b4570	Non CDS region
U00096.3	2363591	G	A	0/1 | 16,167	gene-b2249	Missense mutation
U00096.3	4037669	C	T	0/1 | 12,101	gene-b3854	Non CDS region
U00096.3	290958	C	A	0/1 | 11,3	gene-b0274	Missense mutation

## Sheet: E.coli_A3
chromosome	position	ref	alt	E.coli_A3	Gene.refGene	ExonicFunc.refGene
U00096.3	3941630	C	T	1/1 | 7,258	gene-b3754,gene-b3755,gene-b3756,gene-b3757	Non CDS region
U00096.3	3622650	G	A	1/1 | 5,280	gene-b3482	Silent mutation
U00096.3	2817966	G	A	1/1 | 3,205	gene-b2688,gene-b2689,gene-b2690,gene-b2691;gene-b2692,gene-b2693,gene-b2694,gene-b2695,gene-b2696,gene-b2697	Non CDS region
U00096.3	4166485	C	T	1/1 | 2,72	gene-b3968,gene-b3969;gene-b3966,gene-b3967	Non CDS region
U00096.3	4166484	C	T	1/1 | 2,72	gene-b3968,gene-b3969;gene-b3966,gene-b3967	Non CDS region
U00096.3	2818354	G	A	1/1 | 2,217	gene-b2688,gene-b2689,gene-b2690,gene-b2691,gene-b2692,gene-b2693;gene-b2694,gene-b2695,gene-b2696,gene-b2697	Non CDS region
U00096.3	2818340	G	A	1/1 | 2,209	gene-b2688,gene-b2689,gene-b2690,gene-b2691,gene-b2692,gene-b2693;gene-b2694,gene-b2695,gene-b2696,gene-b2697	Non CDS region
U00096.3	3765227	G	A	1/1 | 2,184	gene-b3593	STOP codon
U00096.3	3076119	G	A	1/1 | 2,184	gene-b2930	STOP codon
U00096.3	375221	C	T	1/1 | 2,169	gene-b0353,gene-b0354;gene-b0351,gene-b0352	Non CDS region
U00096.3	4439429	G	A	1/1 | 1,290	gene-b4216,gene-b4217;gene-b4214,gene-b4215,gene-b4218	Non CDS region
U00096.3	3756674	G	A	1/1 | 1,282	gene-b3588;gene-b3589,gene-b3590	Non CDS region
U00096.3	3811774	G	A	1/1 | 1,271	gene-b3635,gene-b3636,gene-b3637,gene-b3639;gene-b3633,gene-b3634,gene-b3638	Non CDS region
U00096.3	3875663	G	A	1/1 | 1,267	gene-b3696	Missense mutation
U00096.3	3762164	G	A	1/1 | 1,265	gene-b3591,gene-b3592,gene-b3593	Non CDS region
U00096.3	3051745	G	A	1/1 | 1,237	gene-b2906	Silent mutation
U00096.3	2710084	C	T	1/1 | 1,233	gene-b4725	Silent mutation
U00096.3	3057122	G	A	1/1 | 1,227	gene-b2909,gene-b4665;gene-b2910,gene-b2911,gene-b2912,gene-b2913,gene-b2914,gene-b4446	Non CDS region
U00096.3	3681198	G	A	1/1 | 1,223	gene-b3527	Missense mutation
U00096.3	2939356	G	A	1/1 | 1,218	gene-b2805;gene-b2802,gene-b2803,gene-b2804,gene-b2806,gene-b2807	Non CDS region
U00096.3	3357194	G	A	1/1 | 1,217	gene-b3212	Missense mutation
U00096.3	3515978	G	A	1/1 | 1,215	gene-b3385,gene-b3386,gene-b3387;gene-b3388,gene-b3389	Non CDS region
U00096.3	2772740	G	A	1/1 | 1,214	gene-b2638,gene-b2642;gene-b2636,gene-b2637	Non CDS region
U00096.3	2686403	G	A	1/1 | 1,213	gene-b2552	Missense mutation
U00096.3	3046558	G	A	1/1 | 1,211	gene-b2903	Silent mutation
U00096.3	3549849	G	A	1/1 | 1,208	gene-b3416	Silent mutation
U00096.3	3486761	G	A	1/1 | 1,206	gene-b3356,gene-b3358;gene-b3355,gene-b3357	Non CDS region
U00096.3	2177229	G	A	1/1 | 1,188	gene-b2095,gene-b2096,gene-b2098;gene-b2097	Non CDS region
U00096.3	3226145	G	A	1/1 | 1,179	gene-b3077	Missense mutation
U00096.3	2713811	G	A	1/1 | 1,178	gene-b2576	Missense mutation
U00096.3	3012454	G	A	1/1 | 1,173	gene-b2873,gene-b2874,gene-b2875,gene-b2876	Non CDS region
U00096.3	781538	C	T	1/1 | 1,173	gene-b0749,gene-b0750,gene-b0751;gene-b0741,gene-b0742,gene-b0743,gene-b0744,gene-b0745,gene-b0746,gene-b0747,gene-b0748	Non CDS region
U00096.3	610210	C	T	1/1 | 1,165	gene-b0583;gene-b0582,gene-b0584	Non CDS region
U00096.3	3742471	G	A	1/1 | 0,335	gene-b3574	Missense mutation
U00096.3	3732498	G	A	1/1 | 0,309	gene-b3567	Missense mutation
U00096.3	3752337	G	A	1/1 | 0,289	gene-b3585	Missense mutation
U00096.3	3469564	G	A	1/1 | 0,287	gene-b3338	Missense mutation
U00096.3	3597753	G	A	1/1 | 0,287	gene-b3457,gene-b3458,gene-b3459;gene-b3460	Non CDS region
U00096.3	3642934	G	A	1/1 | 0,278	gene-b3497	STOP codon
U00096.3	4287923	C	T	1/1 | 0,277	gene-b4070	Missense mutation
U00096.3	3684693	G	A	1/1 | 0,277	gene-b3529	Missense mutation
U00096.3	3682645	G	A	1/1 | 0,275	gene-b3528	Missense mutation
U00096.3	3724875	G	A	1/1 | 0,275	gene-b3560	Silent mutation
U00096.3	3773195	G	A	1/1 | 0,273	gene-b3599	Silent mutation
U00096.3	3043702	G	A	1/1 | 0,273	gene-b2901	STOP codon
U00096.3	3745700	G	A	1/1 | 0,273	gene-b3578	Missense mutation
U00096.3	4287917	C	T	1/1 | 0,272	gene-b4070	STOP codon
U00096.3	4287925	C	T	1/1 | 0,272	gene-b4070	Silent mutation
U00096.3	4287912	C	T	1/1 | 0,271	gene-b4070	Missense mutation
U00096.3	4287913	C	T	1/1 | 0,271	gene-b4070	Silent mutation
U00096.3	4287911	C	T	1/1 | 0,268	gene-b4070	Missense mutation
U00096.3	3626681	G	A	1/1 | 0,268	gene-b3485	Silent mutation
U00096.3	3950297	C	T	1/1 | 0,267	gene-b3765,gene-b3766,gene-b3769,gene-b4669;gene-b3764	Non CDS region
U00096.3	3852832	G	A	1/1 | 0,265	gene-b3670,gene-b3671,gene-b3673,gene-b4618;gene-b3672,gene-b4616,gene-b4798	Non CDS region
U00096.3	3391434	G	A	1/1 | 0,265	gene-b3244	Missense mutation
U00096.3	3099145	G	A	1/1 | 0,265	gene-b2956	Silent mutation
U00096.3	3228963	G	A	1/1 | 0,264	gene-b3080	Missense mutation
U00096.3	276549	C	T	1/1 | 0,263	gene-b0260	Missense mutation
U00096.3	2845869	G	A	1/1 | 0,263	gene-b2721	Silent mutation
U00096.3	3719891	C	T	1/1 | 0,261	gene-b3554,gene-b3556,gene-b3557,gene-b3558,gene-b4793;gene-b3553,gene-b3555,gene-b4455	Non CDS region
U00096.3	3501874	G	A	1/1 | 0,261	gene-b3371	Missense mutation
U00096.3	2599287	G	A	1/1 | 0,258	gene-b2478	Silent mutation
U00096.3	3695617	G	A	1/1 | 0,256	gene-b3533,gene-b3536;gene-b3535	Non CDS region
U00096.3	3599704	G	A	1/1 | 0,254	gene-b3460;gene-b3459,gene-b3461,gene-b3462	Non CDS region
U00096.3	3554617	G	A	1/1 | 0,253	gene-b3418	Missense mutation
U00096.3	3540096	G	A	1/1 | 0,253	gene-b3408,gene-b3409;gene-b3407	Non CDS region
U00096.3	2937693	G	A	1/1 | 0,253	gene-b2803	Missense mutation
U00096.3	3591624	G	A	1/1 | 0,252	gene-b3453	Silent mutation
U00096.3	3854209	G	A	1/1 | 0,252	gene-b3673	Silent mutation
U00096.3	3333642	C	T	1/1 | 0,249	gene-b3183,gene-b3184,gene-b3185,gene-b3186,gene-b3187,gene-b3188;gene-b3189	Non CDS region
U00096.3	3733325	G	A	1/1 | 0,249	gene-b3567	Silent mutation
U00096.3	3494227	G	A	1/1 | 0,248	gene-b3365	Missense mutation
U00096.3	2613444	G	A	1/1 | 0,247	gene-b2491	Silent mutation
U00096.3	3760311	G	A	1/1 | 0,246	gene-b3591	Silent mutation
U00096.3	406816	G	A	1/1 | 0,244	gene-b0388	Missense mutation
U00096.3	3158481	G	A	1/1 | 0,243	gene-b3013	Missense mutation
U00096.3	3500210	G	A	1/1 | 0,243	gene-b3370	Missense mutation
U00096.3	2975274	G	A	1/1 | 0,242	gene-b2836	Silent mutation
U00096.3	2569837	G	A	1/1 | 0,242	gene-b2454	Silent mutation
U00096.3	3554648	G	A	1/1 | 0,241	gene-b3418	Missense mutation
U00096.3	3066585	G	A	1/1 | 0,240	gene-b2921	Missense mutation
U00096.3	246538	G	A	1/1 | 0,240	gene-b0224,gene-b0225,gene-b0226,gene-b0227,gene-b0228;gene-b0223	Non CDS region
U00096.3	154220	C	T	1/1 | 0,239	gene-b0139	Missense mutation
U00096.3	2894664	G	A	1/1 | 0,239	gene-b2768	Missense mutation
U00096.3	2894669	G	A	1/1 | 0,239	gene-b2768	Silent mutation
U00096.3	3229838	G	A	1/1 | 0,239	gene-b3080	STOP codon
U00096.3	4119294	G	A	1/1 | 0,238	gene-b3929	STOP codon
U00096.3	3378483	G	A	1/1 | 0,238	gene-b3231	Silent mutation
U00096.3	3909982	G	A	1/1 | 0,238	gene-b3727	Silent mutation
U00096.3	3629589	C	T	1/1 | 0,238	gene-b3487	Silent mutation
U00096.3	3829473	G	A	1/1 | 0,237	gene-b3654	Missense mutation
U00096.3	3263405	G	A	1/1 | 0,237	gene-b3115	Missense mutation
U00096.3	3853674	G	A	1/1 | 0,237	gene-b3671,gene-b3672,gene-b3673,gene-b4616;gene-b3674,gene-b3675,gene-b4618,gene-b4798	Non CDS region
U00096.3	3367328	G	A	1/1 | 0,234	gene-b3219	Missense mutation
U00096.3	3171539	G	A	1/1 | 0,232	gene-b3026	Silent mutation
U00096.3	3399841	G	A	1/1 | 0,232	gene-b3250	Silent mutation
U00096.3	3673897	G	A	1/1 | 0,231	gene-b3522	STOP codon
U00096.3	617455	C	T	1/1 | 0,231	gene-b0586	Missense mutation
U00096.3	3309983	G	A	1/1 | 0,231	gene-b3164	Missense mutation
U00096.3	2926491	G	A	1/1 | 0,231	gene-b2795	Missense mutation
U00096.3	4390237	C	T	1/1 | 0,230	gene-b4160	Missense mutation
U00096.3	3530071	G	A	1/1 | 0,229	gene-b3401	Missense mutation
U00096.3	3211009	G	A	1/1 | 0,229	gene-b3064,gene-b3066;gene-b3063,gene-b3065	Non CDS region
U00096.3	3028491	G	A	1/1 | 0,228	gene-b2883,gene-b2886,gene-b2887,gene-b4464	Non CDS region
U00096.3	3571067	G	A	1/1 | 0,227	gene-b3431	Missense mutation
U00096.3	2857597	G	A	1/1 | 0,227	gene-b2733	Missense mutation
U00096.3	3717556	G	A	1/1 | 0,225	gene-b3553	Missense mutation
U00096.3	4496388	C	T	1/1 | 0,224	gene-b4267,gene-b4269,gene-b4270,gene-b4272;gene-b4268	Non CDS region
U00096.3	2937517	G	A	1/1 | 0,224	gene-b2803	Missense mutation
U00096.3	2970168	G	A	1/1 | 0,223	gene-b2831	Silent mutation
U00096.3	3708680	G	A	1/1 | 0,222	gene-b3545	Non CDS region
U00096.3	2898936	G	A	1/1 | 0,222	gene-b4463	Silent mutation
U00096.3	3114626	G	A	1/1 | 0,221	gene-b4466	Missense mutation
U00096.3	3572653	G	A	1/1 | 0,221	gene-b3432	Missense mutation
U00096.3	2854456	G	A	1/1 | 0,221	gene-b2731	Missense mutation
U00096.3	3445510	G	A	1/1 | 0,220	gene-b3304	Missense mutation
U00096.3	3381611	G	A	1/1 | 0,220	gene-b3234	Missense mutation
U00096.3	776491	C	T	1/1 | 0,220	gene-b0739	Silent mutation
U00096.3	3062391	G	A	1/1 | 0,219	gene-b2917	Silent mutation
U00096.3	1223445	C	T	1/1 | 0,218	gene-b4594	Missense mutation
U00096.3	3081654	G	A	1/1 | 0,217	gene-b2935,gene-b2936;gene-b2937	Non CDS region
U00096.3	3461881	G	A	1/1 | 0,216	gene-b3329	Silent mutation
U00096.3	144403	G	A	1/1 | 0,216	gene-b0128	Silent mutation
U00096.3	3024090	G	A	1/1 | 0,216	gene-b2881	Silent mutation
U00096.3	415938	G	A	1/1 | 0,216	gene-b0398	Missense mutation
U00096.3	2674730	G	A	1/1 | 0,215	gene-b2545	Silent mutation
U00096.3	2663046	G	A	1/1 | 0,215	gene-b2532	Missense mutation
U00096.3	3056370	G	A	1/1 | 0,215	gene-b2912	Missense mutation
U00096.3	4175588	G	A	1/1 | 0,214	gene-b3974,gene-b3978,gene-b3979,gene-b3980,gene-b3981;gene-b3973,gene-b3976,gene-b3977	Non CDS region
U00096.3	3446342	G	A	1/1 | 0,214	gene-b3306	Silent mutation
U00096.3	3021728	G	A	1/1 | 0,214	gene-b2881	STOP codon
U00096.3	3040661	G	A	1/1 | 0,214	gene-b2896	Missense mutation
U00096.3	3154364	G	A	1/1 | 0,213	gene-b3010	Silent mutation
U00096.3	3502598	G	A	1/1 | 0,213	gene-b4474	Missense mutation
U00096.3	3907031	G	A	1/1 | 0,211	gene-b3724	Missense mutation
U00096.3	3485946	C	T	1/1 | 0,211	gene-b3356,gene-b3357,gene-b3358;gene-b3353,gene-b3354,gene-b3355	Non CDS region
U00096.3	419221	G	A	1/1 | 0,211	gene-b0401,gene-b0402;gene-b0399,gene-b0400	Non CDS region
U00096.3	2904258	G	A	1/1 | 0,210	gene-b2778,gene-b4682;gene-b2776,gene-b2777	Non CDS region
U00096.3	3360466	C	T	1/1 | 0,209	gene-b3213	Silent mutation
U00096.3	2954007	G	A	1/1 | 0,209	gene-b2820	Missense mutation
U00096.3	2416964	C	T	1/1 | 0,209	gene-b2298;gene-b2297,gene-b2299	Non CDS region
U00096.3	2247240	G	A	1/1 | 0,208	gene-b2156	Silent mutation
U00096.3	3225902	G	A	1/1 | 0,207	gene-b3077	Missense mutation
U00096.3	2818584	G	A	1/1 | 0,207	gene-b2695	Non CDS region
U00096.3	2792467	G	A	1/1 | 0,207	gene-b2661	Missense mutation
U00096.3	3498071	G	A	1/1 | 0,207	gene-b3368	Missense mutation
U00096.3	3210870	G	A	1/1 | 0,206	gene-b3065	Silent mutation
U00096.3	3448682	G	A	1/1 | 0,206	gene-b3312	Silent mutation
U00096.3	3207970	C	T	1/1 | 0,206	gene-b3062	Silent mutation
U00096.3	2605365	G	A	1/1 | 0,206	gene-b2484	Silent mutation
U00096.3	2802049	G	A	1/1 | 0,204	gene-b2675	Silent mutation
U00096.3	3301815	G	A	1/1 | 0,204	gene-b3158	Missense mutation
U00096.3	3336284	G	A	1/1 | 0,203	gene-b3189	Missense mutation
U00096.3	3445318	G	A	1/1 | 0,203	gene-b3304	Missense mutation
U00096.3	3383275	G	A	1/1 | 0,203	gene-b3237;gene-b3234,gene-b3235,gene-b3236	Non CDS region
U00096.3	2544787	G	A	1/1 | 0,203	gene-b2427	STOP codon
U00096.3	2606834	G	A	1/1 | 0,203	gene-b2485	Silent mutation
U00096.3	300564	C	T	1/1 | 0,201	gene-b0284	Missense mutation
U00096.3	3369175	G	A	1/1 | 0,200	gene-b3221	STOP codon
U00096.3	2854352	G	A	1/1 | 0,199	gene-b2731	Silent mutation
U00096.3	2870910	G	A	1/1 | 0,199	gene-b2745	Missense mutation
U00096.3	4491062	G	A	1/1 | 0,198	gene-b4264	Silent mutation
U00096.3	3003972	G	A	1/1 | 0,198	gene-b2866,gene-b2867,gene-b2868,gene-b2869	Non CDS region
U00096.3	2817590	G	A	1/1 | 0,197	gene-b2688,gene-b2689,gene-b2690;gene-b2691,gene-b2692,gene-b2693,gene-b2694,gene-b2695,gene-b2696,gene-b2697	Non CDS region
U00096.3	2573958	G	A	1/1 | 0,197	gene-b2459	Silent mutation
U00096.3	2644710	G	A	1/1 | 0,197	gene-b2518	Missense mutation
U00096.3	3396139	G	A	1/1 | 0,196	gene-b4472	Silent mutation
U00096.3	3654535	G	A	1/1 | 0,194	gene-b3505,gene-b3507;gene-b3504,gene-b3506,gene-b3508,gene-b3509,gene-b3510	Non CDS region
U00096.3	3192445	G	A	1/1 | 0,193	gene-b3050	Missense mutation
U00096.3	3177186	G	A	1/1 | 0,192	gene-b3033	Missense mutation
U00096.3	2805865	G	A	1/1 | 0,192	gene-b2677	Missense mutation
U00096.3	2798007	G	A	1/1 | 0,191	gene-b2668	Missense mutation
U00096.3	997440	C	T	1/1 | 0,191	gene-b0937	Missense mutation
U00096.3	3640569	G	A	1/1 | 0,190	gene-b3494,gene-b3496;gene-b3493,gene-b3495,gene-b3497,gene-b4791,gene-b4792	Non CDS region
U00096.3	964307	C	T	1/1 | 0,190	gene-b0913;gene-b0911,gene-b0912	Non CDS region
U00096.3	3392350	G	A	1/1 | 0,189	gene-b3244;gene-b3243,gene-b4472	Non CDS region
U00096.3	1180104	C	T	1/1 | 0,189	gene-b1120	Silent mutation
U00096.3	2648111	G	A	1/1 | 0,188	gene-b2520	Missense mutation
U00096.3	710187	C	T	1/1 | 0,188	gene-b0681,gene-b0682,gene-b0683,gene-b0684,gene-b0685,gene-b0686,gene-b4637,gene-b4808	Non CDS region
U00096.3	2687043	G	A	1/1 | 0,187	gene-b2551;gene-b2552,gene-b2553,gene-b2554,gene-b2555	Non CDS region
U00096.3	2177199	G	A	1/1 | 0,187	gene-b2096	Silent mutation
U00096.3	2734336	G	A	1/1 | 0,187	gene-b2593	Silent mutation
U00096.3	2639589	G	A	1/1 | 0,187	gene-b2514	Silent mutation
U00096.3	3408807	G	A	1/1 | 0,186	gene-b3258	Missense mutation
U00096.3	1420834	C	T	1/1 | 0,186	gene-b1358	STOP codon
U00096.3	828997	C	T	1/1 | 0,185	gene-b0795	Missense mutation
U00096.3	926515	G	A	1/1 | 0,183	gene-b0883,gene-b0884;gene-b0882,gene-b0885,gene-b0886	Non CDS region
U00096.3	697148	G	A	1/1 | 0,182	gene-b0664,gene-b0665,gene-b0666,gene-b0668,gene-b0670,gene-b0672,gene-b0673;gene-b0662,gene-b0674	Non CDS region
U00096.3	2241603	G	A	1/1 | 0,181	gene-b2151	Silent mutation
U00096.3	2765026	G	A	1/1 | 0,181	gene-b2628	Missense mutation
U00096.3	2687029	G	A	1/1 | 0,180	gene-b2551;gene-b2552,gene-b2553,gene-b2554,gene-b2555	Non CDS region
U00096.3	759269	C	T	1/1 | 0,180	gene-b0726	Silent mutation
U00096.3	1033752	C	T	1/1 | 0,178	gene-b0973	STOP codon
U00096.3	2653510	G	A	1/1 | 0,177	gene-b2520,gene-b4440,gene-b4811,gene-b4812;gene-b2521,gene-b2522,gene-b2523	Non CDS region
U00096.3	1151517	C	T	1/1 | 0,174	gene-b1094,gene-b1095,gene-b1096;gene-b1091,gene-b1092,gene-b1093	Non CDS region
U00096.3	1384441	C	T	1/1 | 0,173	gene-b1321	Silent mutation
U00096.3	1493399	C	T	1/1 | 0,172	gene-b1421	Silent mutation
U00096.3	1465680	C	T	1/1 | 0,171	gene-b4492	Missense mutation
U00096.3	1403701	C	T	1/1 | 0,170	gene-b1338	Missense mutation
U00096.3	3315928	G	A	1/1 | 0,169	gene-b3168	Silent mutation
U00096.3	1992181	G	A	1/1 | 0,169	gene-b1908,gene-b1909,gene-b1910,gene-b1911,gene-b4759;gene-b1907,gene-b1912,gene-b1913	Non CDS region
U00096.3	1217466	C	T	1/1 | 0,165	gene-b1168	Missense mutation
U00096.3	963777	C	T	1/1 | 0,164	gene-b0912,gene-b0913;gene-b0910,gene-b0911	Non CDS region
U00096.3	3392608	G	A	1/1 | 0,163	gene-b4472	Silent mutation
U00096.3	696630	G	A	1/1 | 0,163	gene-b0661,gene-b0664,gene-b0665;gene-b0662,gene-b0666,gene-b0668,gene-b0670,gene-b0672,gene-b0673,gene-b0674	Non CDS region
U00096.3	1642373	C	T	1/1 | 0,160	gene-b1556,gene-b1557;gene-b1558,gene-b1559,gene-b1560,gene-b4750,gene-b4776	Non CDS region
U00096.3	3515771	G	A	1/1 | 0,158	gene-b3387	Missense mutation
U00096.3	2753969	G	A	1/1 | 0,158	gene-b2620,gene-b2621;gene-b2616,gene-b2617,gene-b2618,gene-b2619	Non CDS region
U00096.3	1586619	C	T	1/1 | 0,157	gene-b1501;gene-b1502,gene-b1503,gene-b1504	Non CDS region
U00096.3	2731401	G	A	1/1 | 0,156	gene-b2590,gene-b2591;gene-b2592	Non CDS region
U00096.3	1682417	C	T	1/1 | 0,153	gene-b1608	Missense mutation
U00096.3	3328169	G	A	1/1 | 0,153	gene-b3178,gene-b3179,gene-b3182;gene-b3180,gene-b3181	Non CDS region
U00096.3	936280	C	T	1/1 | 0,152	gene-b0890	Silent mutation
U00096.3	2739915	G	A	1/1 | 0,152	gene-b2600	Missense mutation
U00096.3	832273	G	A	1/1 | 0,152	gene-b0796,gene-b0799;gene-b0797,gene-b0798	Non CDS region
U00096.3	1908477	G	A	1/1 | 0,151	gene-b1825	Silent mutation
U00096.3	1694257	G	A	1/1 | 0,148	gene-b1616	STOP codon
U00096.3	3608680	G	A	1/1 | 0,146	gene-b3471,gene-b3472;gene-b3469,gene-b3470,gene-b3473	Non CDS region
U00096.3	2462662	G	A	1/1 | 0,143	gene-b2343,gene-b2345;gene-b2344,gene-b2346	Non CDS region
U00096.3	1823335	G	A	1/1 | 0,141	gene-b1738,gene-b1739,gene-b1741;gene-b1740,gene-b1742,gene-b1743	Non CDS region
U00096.3	2756100	G	A	1/1 | 0,123	gene-b2618,gene-b2619,gene-b2622;gene-b2620,gene-b2621,gene-b2623	Non CDS region
U00096.3	3505618	G	A	1/1 | 0,120	gene-b3376	Missense mutation
U00096.3	3505617	G	A	1/1 | 0,119	gene-b3376	Missense mutation
U00096.3	1428765	T	C	0/1 | 85,44	gene-b1370,gene-b1372,gene-b4570;gene-b1368,gene-b4570	Non CDS region
U00096.3	4166525	C	T	0/1 | 6,64	gene-b3968,gene-b3969;gene-b3966,gene-b3967	Non CDS region
U00096.3	2996723	G	A	0/1 | 2,4	gene-b2860	Silent mutation
U00096.3	3583973	G	A	0/1 | 13,53	gene-b3445	Missense mutation
U00096.3	290958	C	A	0/1 | 11,3	gene-b0274	Missense mutation

## Sheet: E.coli_A4
chromosome	position	ref	alt	E.coli_A4	Gene.refGene	ExonicFunc.refGene	Gene	Product
U00096.3	3941653	C	T	1/1 | 9,250	gene-b3754,gene-b3755,gene-b3756,gene-b3757	Non CDS region
U00096.3	225366	C	T	1/1 | 2,35	gene-b0202,gene-b0203,gene-b0204;gene-b0200,gene-b0201	Non CDS region
U00096.3	2804866	C	T	1/1 | 1,266	gene-b2677	Missense mutation	proV	glycine betaine ABC transporter ATP bindingsubunit ProV
U00096.3	479270	C	T	1/1 | 1,213	gene-b0457,gene-b0458;gene-b0459,gene-b0460,gene-b0461,gene-b0462	Non CDS region
U00096.3	4633226	C	T	1/1 | 1,192	gene-b4395;gene-b4392,gene-b4393,gene-b4394,gene-b4396	Non CDS region
U00096.3	860119	G	A	1/1 | 1,181	gene-b0821,gene-b0822;gene-b0823	Non CDS region
U00096.3	780527	C	T	1/1 | 1,179	gene-b0743,gene-b0744,gene-b0745,gene-b0746,gene-b0747,gene-b0748,gene-b0749,gene-b0750;gene-b0740,gene-b0741,gene-b0742	Non CDS region
U00096.3	1299530	C	T	1/1 | 1,171	gene-b1241,gene-b1243,gene-b4711;gene-b1242,gene-b4771	Non CDS region
U00096.3	4235412	C	T	1/1 | 1,163	gene-b4026,gene-b4027,gene-b4028;gene-b4025	Non CDS region
U00096.3	2710118	G	A	1/1 | 0,284	gene-b4725	Missense mutation	rseD	rpoE leader peptide
U00096.3	348575	C	T	1/1 | 0,280	gene-b0330,gene-b0331,gene-b0333;gene-b0329	Non CDS region
U00096.3	4436583	C	T	1/1 | 0,271	gene-b4213,gene-b4214,gene-b4215	Non CDS region
U00096.3	3825732	G	A	1/1 | 0,267	gene-b3652	Missense mutation	recG	ATP-dependent DNA helicase RecG
U00096.3	3817035	G	A	1/1 | 0,266	gene-b3644	Silent mutation
U00096.3	3865781	G	A	1/1 | 0,264	gene-b3685	Missense mutation	yidE	putative transport protein YidE
U00096.3	3797336	C	T	1/1 | 0,264	gene-b3622	Missense mutation	waaL	O-antigen ligase
U00096.3	21205	G	A	1/1 | 0,261	gene-b0024	Missense mutation	yaaY	DUF2575 domain-containing protein YaaY
U00096.3	123862	C	T	1/1 | 0,258	gene-b0114	Silent mutation
U00096.3	174894	G	A	1/1 | 0,258	gene-b0154,gene-b0155,gene-b0156,gene-b4728,gene-b4765;gene-b0153	Non CDS region
U00096.3	3207970	C	T	1/1 | 0,255	gene-b3062	Silent mutation
U00096.3	3207967	C	T	1/1 | 0,253	gene-b3062	Silent mutation
U00096.3	4350173	C	T	1/1 | 0,250	gene-b4125	Missense mutation	dcuS	sensor histidine kinase DcuS
U00096.3	4057817	G	A	1/1 | 0,249	gene-b3870	Missense mutation	glnA	glutamine synthetase
U00096.3	3277820	C	T	1/1 | 0,249	gene-b3132;gene-b3128,gene-b3129,gene-b3130,gene-b3131	Non CDS region
U00096.3	3317380	G	A	1/1 | 0,248	gene-b3169	Silent mutation
U00096.3	3305101	C	T	1/1 | 0,246	gene-b3161	Silent mutation
U00096.3	4425151	C	T	1/1 | 0,246	gene-b4200	Missense mutation	rpsF	30S ribosomal subunit protein S6
U00096.3	501663	C	T	1/1 | 0,245	gene-b0478	Missense mutation	ybaL	putative transporter YbaL
U00096.3	3318363	G	A	1/1 | 0,244	gene-b3169,gene-b3170,gene-b3171,gene-b3172;gene-b3173	Non CDS region
U00096.3	3377567	G	A	1/1 | 0,242	gene-b3228,gene-b3229;gene-b3227,gene-b3230,gene-b3231,gene-b3232	Non CDS region
U00096.3	3148896	G	A	1/1 | 0,234	gene-b3001	Missense mutation	gpr	L-glyceraldehyde 3-phosphate reductase
U00096.3	3625956	G	A	1/1 | 0,233	gene-b3485	Missense mutation	yhhJ	ABC transporter family protein YhhJ
U00096.3	2316624	C	T	1/1 | 0,233	gene-b2217	Missense mutation	rcsB	DNA-binding transcriptional activator RcsB
U00096.3	3760628	C	T	1/1 | 0,231	gene-b3591	Missense mutation	selA	selenocysteine synthase
U00096.3	3911533	C	T	1/1 | 0,229	gene-b3727,gene-b3728;gene-b3729	Non CDS region
U00096.3	4487223	C	T	1/1 | 0,229	gene-b4261	Silent mutation
U00096.3	3016929	G	A	1/1 | 0,229	gene-b2878	Silent mutation
U00096.3	2854233	C	T	1/1 | 0,223	gene-b2730	Missense mutation	hypE	carbamoyl dehydratase HypE
U00096.3	4082328	C	T	1/1 | 0,222	gene-b3893	Silent mutation
U00096.3	2520414	C	T	1/1 | 0,222	gene-b2400	Missense mutation	gltX	glutamate--tRNA ligase
U00096.3	1734166	G	A	1/1 | 0,215	gene-b1654,gene-b1655,gene-b1656;gene-b1653,gene-b1657	Non CDS region
U00096.3	2471548	C	T	1/1 | 0,212	gene-b2354,gene-b4780;gene-b2352,gene-b2356,gene-b2357,gene-b2358	Non CDS region
U00096.3	771426	C	T	1/1 | 0,210	gene-b0733,gene-b0734;gene-b0732	Non CDS region
U00096.3	2281877	G	A	1/1 | 0,208	gene-b2184	Missense mutation	radD	putative DNA repair helicase RadD
U00096.3	3772603	G	A	1/1 | 0,206	gene-b3599	Missense mutation	mtlA	mannitol-specific PTS enzyme IICBA component
U00096.3	3410942	G	A	1/1 | 0,206	gene-b3260	Silent mutation
U00096.3	51604	C	T	1/1 | 0,206	gene-b0050	Missense mutation	apaG	DUF525 domain-containing protein ApaG
U00096.3	51607	C	T	1/1 | 0,206	gene-b0049,gene-b0050;gene-b0047,gene-b0048,gene-b0051,gene-b0052,gene-b0053	Non CDS region
U00096.3	1072510	C	T	1/1 | 0,205	gene-b1011	Silent mutation
U00096.3	1020467	G	A	1/1 | 0,205	gene-b0958	Silent mutation
U00096.3	1020468	G	A	1/1 | 0,205	gene-b0958	Missense mutation	sulA	cell division inhibitor SulA
U00096.3	2007476	G	A	1/1 | 0,198	gene-b1927	Missense mutation	amyA	alpha-amylase
U00096.3	2914275	G	A	1/1 | 0,197	gene-b2785	Silent mutation
U00096.3	565099	C	T	1/1 | 0,196	gene-b0537	Missense mutation	intD	putative integrase
U00096.3	747704	C	T	1/1 | 0,196	gene-b0715	Silent mutation
U00096.3	1929927	G	A	1/1 | 0,190	gene-b1845,gene-b1846,gene-b1849;gene-b1847,gene-b1848	Non CDS region
U00096.3	1725272	G	A	1/1 | 0,184	gene-b1647	Missense mutation	ydhF	putative oxidoreductase YdhF
U00096.3	1263398	C	T	1/1 | 0,184	gene-b1209	Missense mutation	lolB	outer membrane lipoprotein LolB
U00096.3	2349897	G	A	1/1 | 0,184	gene-b2237;gene-b2235,gene-b2236,gene-b2239,gene-b2240	Non CDS region
U00096.3	2018153	C	T	1/1 | 0,179	gene-b1942	STOP codon	fliJ	flagellar biosynthesis protein FliJ
U00096.3	1702197	G	A	1/1 | 0,176	gene-b1623;gene-b1621,gene-b1622,gene-b1624	Non CDS region
U00096.3	2169645	G	A	1/1 | 0,169	gene-b2085,gene-b2088,gene-b2089;gene-b2086,gene-b4498	Non CDS region
U00096.3	2286346	G	A	1/1 | 0,167	gene-b2187,gene-b2188,gene-b2189,gene-b2190	Non CDS region
U00096.3	1708315	G	A	1/1 | 0,167	gene-b1629	Missense mutation	rsxC	SoxR [2Fe-2S] reducing system protein RsxC
U00096.3	993523	C	T	1/1 | 0,163	gene-b0933	Silent mutation
U00096.3	1947275	G	A	1/1 | 0,163	gene-b1863	Silent mutation
U00096.3	1694257	G	A	1/1 | 0,153	gene-b1616	STOP codon	uidB	glucuronide:H(+) symporter					11
U00096.3	1929284	C	T	1/1 | 0,139	gene-b1846	Missense mutation	yebE	DUF533 domain-containing inner membrane proteinYebE
U00096.3	1428765	T	C	0/1 | 71,64	gene-b1370,gene-b1372,gene-b4570;gene-b1368,gene-b4570	Non CDS region
U00096.3	1299654	C	T	0/1 | 7,71	gene-b4711	STOP codon	insH21	IS5 family transposase and trans-activator
U00096.3	290958	C	A	0/1 | 6,2	gene-b0274	Missense mutation	insB3	IS1 family protein InsB
U00096.3	1299768	C	T	0/1 | 4,20	gene-b4711	Missense mutation	insH21	IS5 family transposase and trans-activator
U00096.3	2229176	C	G	0/1 | 14,30	gene-b2137,gene-b2141,gene-b2142;gene-b2140,gene-b4679	Non CDS region

## Sheet: E.coli_A5
chromosome	position	ref	alt	E.coli_A5	Gene.refGene	ExonicFunc.refGene	Gene	Product
U00096.3	4208025	C	T	1/1 | 6,237	gene-b4006,gene-b4007,gene-b4008	Non CDS region
U00096.3	349787	C	T	1/1 | 5,115	gene-b0330,gene-b0333,gene-b0334;gene-b0331	Non CDS region
U00096.3	4606276	G	A	1/1 | 2,127	gene-b4369	Non CDS region
U00096.3	781171	C	T	1/1 | 2,122	gene-b0747	Non CDS region
U00096.3	136419	C	T	1/1 | 1,172	gene-b0121	Missense mutation	speE	spermidine synthase
U00096.3	4466072	G	A	1/1 | 1,168	gene-b4240	Missense mutation	treB	trehalose-specific PTS enzyme IIBC component
U00096.3	2748223	C	T	1/1 | 1,150	gene-b2611	Missense mutation	ypjD	cytochrome c assembly family protein
U00096.3	2202946	G	A	1/1 | 1,129	gene-b2118	Missense mutation	yehI	DUF4132 domain-containing protein YehI
U00096.3	564785	C	T	1/1 | 1,124	gene-b0536	Non CDS region
U00096.3	4232147	C	T	1/1 | 0,227	gene-b4024	Missense mutation	lysC	aspartate kinase III
U00096.3	3987372	C	T	1/1 | 0,206	gene-b3802	Missense mutation	hemY	protein HemY
U00096.3	3964137	C	T	1/1 | 0,205	gene-b3779	Silent mutation
U00096.3	4287917	C	T	1/1 | 0,198	gene-b4070	STOP codon	nrfA	cytochrome c552 nitrite reductase
U00096.3	4118150	G	A	1/1 | 0,195	gene-b3926,gene-b3927,gene-b3928;gene-b3929,gene-b3930	Non CDS region
U00096.3	3377567	G	A	1/1 | 0,186	gene-b3228,gene-b3229;gene-b3227,gene-b3230,gene-b3231,gene-b3232	Non CDS region
U00096.3	51604	C	T	1/1 | 0,186	gene-b0050	Missense mutation	apaG	DUF525 domain-containing protein ApaG
U00096.3	3577672	G	A	1/1 | 0,186	gene-b3437,gene-b4476;gene-b3438,gene-b3439	Non CDS region
U00096.3	51607	C	T	1/1 | 0,185	gene-b0049,gene-b0050;gene-b0047,gene-b0048,gene-b0051,gene-b0052,gene-b0053	Non CDS region
U00096.3	16958	C	T	1/1 | 0,184	gene-b0018	Missense mutation	mokC	regulatory protein MokC
U00096.3	3214937	G	A	1/1 | 0,179	gene-b3069,gene-b3071;gene-b3067,gene-b3068,gene-b3070	Non CDS region
U00096.3	3166868	C	T	1/1 | 0,176	gene-b3020	Missense mutation	ygiS	putative deoxycholate binding periplasmicprotein
U00096.3	258716	C	T	1/1 | 0,176	gene-b0240	unknown
U00096.3	3069256	G	A	1/1 | 0,176	gene-b2924	Silent mutation
U00096.3	4606427	G	A	1/1 | 0,170	gene-b4367,gene-b4368,gene-b4369,gene-b4370,gene-b4372,gene-b4373;gene-b4366,gene-b4371,gene-b4567	Non CDS region
U00096.3	3444328	G	A	1/1 | 0,169	gene-b3301	Missense mutation	rplO	50S ribosomal subunit protein L15
U00096.3	4582428	C	T	1/1 | 0,167	gene-b4349	Silent mutation
U00096.3	2078342	G	A	1/1 | 0,166	gene-b4538;gene-b2002,gene-b2003,gene-b2004,gene-b2005,gene-b2006,gene-b2007,gene-b2008,gene-b4818	Non CDS region
U00096.3	4383678	C	T	1/1 | 0,163	gene-b4154,gene-b4156,gene-b4157;gene-b4155	Non CDS region
U00096.3	1006011	G	A	1/1 | 0,162	gene-b0946	Missense mutation	zapC	cell division protein ZapC
U00096.3	4381865	G	A	1/1 | 0,159	gene-b4154	Missense mutation	frdA	fumarate reductase flavoprotein subunit
U00096.3	3207970	C	T	1/1 | 0,156	gene-b3062	Silent mutation
U00096.3	4175822	C	T	1/1 | 0,156	gene-b3979	Non CDS region
U00096.3	399343	C	T	1/1 | 0,154	gene-b0379,gene-b0380;gene-b0377,gene-b0378,gene-b0381	Non CDS region
U00096.3	3339593	G	A	1/1 | 0,152	gene-b3195	Missense mutation	mlaF	intermembrane phospholipid transport system, ATPbinding subunit MlaF
U00096.3	1018195	G	A	1/1 | 0,152	gene-b0955	Silent mutation
U00096.3	2686931	G	A	1/1 | 0,152	gene-b2552	Missense mutation	hmp	nitric oxide dioxygenase
U00096.3	2173008	G	A	1/1 | 0,151	gene-b2091,gene-b4498;gene-b2089,gene-b2093,gene-b2094	Non CDS region
U00096.3	2313459	C	T	1/1 | 0,146	gene-b2214,gene-b2215,gene-b2216;gene-b4439	Non CDS region
U00096.3	1152994	C	T	1/1 | 0,142	gene-b1095	Silent mutation
U00096.3	2818159	G	A	1/1 | 0,138	gene-b2688,gene-b2689,gene-b2690,gene-b2691,gene-b2692;gene-b2693,gene-b2694,gene-b2695,gene-b2696,gene-b2697	Non CDS region
U00096.3	572152	C	T	1/1 | 0,137	gene-b0546	Silent mutation
U00096.3	1240054	G	A	1/1 | 0,135	gene-b4740;gene-b1189,gene-b1190,gene-b1191	Non CDS region
U00096.3	2043411	G	A	1/1 | 0,134	gene-b1976,gene-b1977,gene-b1978;gene-b1973,gene-b1974,gene-b1975	Non CDS region
U00096.3	2818457	G	A	1/1 | 0,134	gene-b2689,gene-b2690,gene-b2691,gene-b2692,gene-b2693;gene-b2694,gene-b2695,gene-b2696,gene-b2697	Non CDS region
U00096.3	2018153	C	T	1/1 | 0,131	gene-b1942	STOP codon	fliJ	flagellar biosynthesis protein FliJ
U00096.3	1735321	C	T	1/1 | 0,131	gene-b1654,gene-b1656;gene-b1653,gene-b1655,gene-b1657	Non CDS region
U00096.3	1704527	C	T	1/1 | 0,129	gene-b1624,gene-b1625,gene-b1626,gene-b1627,gene-b1628,gene-b4409;gene-b1623	Non CDS region
U00096.3	2077754	G	A	1/1 | 0,129	gene-b2005	Silent mutation
U00096.3	1999411	G	A	1/1 | 0,129	gene-b1919	Silent mutation
U00096.3	1749125	G	A	1/1 | 0,128	gene-b1669	Silent mutation
U00096.3	2100432	C	T	1/1 | 0,124	gene-b2029	Silent mutation
U00096.3	1992181	G	A	1/1 | 0,122	gene-b1908,gene-b1909,gene-b1910,gene-b1911,gene-b4759;gene-b1907,gene-b1912,gene-b1913	Non CDS region
U00096.3	1742375	G	A	1/1 | 0,121	gene-b1661	Silent mutation
U00096.3	1655724	C	T	1/1 | 0,119	gene-b1580,gene-b1581,gene-b1582,gene-b1583,gene-b1584,gene-b1586;gene-b1585	Non CDS region
U00096.3	777352	C	T	1/1 | 0,119	gene-b0739	Silent mutation
U00096.3	508665	C	T	1/1 | 0,114	gene-b0481,gene-b0482;gene-b0483,gene-b0484,gene-b4585	Non CDS region
U00096.3	1694257	G	A	1/1 | 0,112	gene-b1616	STOP codon	uidB	glucuronide:H(+) symporter
U00096.3	2001707	G	A	1/1 | 0,108	gene-b1922	Missense mutation	fliA	RNA polymerase sigma factor FliA
U00096.3	1428765	T	C	0/1 | 70,42	gene-b1370,gene-b1372,gene-b4570;gene-b1368,gene-b4570	Non CDS region

## Sheet: E.coli_A6
chromosome	position	ref	alt	E.coli_A6	Gene.refGene	ExonicFunc.refGene	Gene	Product
U00096.3	482627	C	T	1/1 | 5,193	gene-b0462	Missense mutation	acrB	multidrug efflux pump RND permease AcrB
U00096.3	3941633	C	T	1/1 | 3,193	gene-b3754,gene-b3755,gene-b3756,gene-b3757	Non CDS region
U00096.3	1299623	C	T	1/1 | 2,72	gene-b4711	Silent mutation
U00096.3	4035358	C	T	1/1 | 2,70	gene-b3851,gene-b3852,gene-b3853;gene-b3849,gene-b3850	Non CDS region
U00096.3	4207609	C	T	1/1 | 2,234	gene-b4005,gene-b4006,gene-b4007	Non CDS region
U00096.3	4209776	C	T	1/1 | 2,164	gene-b4008	Non CDS region
U00096.3	4166374	C	T	1/1 | 2,102	gene-b3968,gene-b3969;gene-b3966,gene-b3967	Non CDS region
U00096.3	4190496	C	T	1/1 | 1,236	gene-b4691;gene-b3988,gene-b3989,gene-b3990,gene-b3991	Non CDS region
U00096.3	4321442	C	T	1/1 | 1,185	gene-b4101	Silent mutation
U00096.3	3195146	G	A	1/1 | 1,164	gene-b4666	Missense mutation	ibsE	toxic peptide IbsE
U00096.3	3708541	C	T	1/1 | 1,136	gene-b3544;gene-b3545,gene-b3546	Non CDS region
U00096.3	4035356	C	T	1/1 | 0,73	gene-b3851,gene-b3852,gene-b3853;gene-b3849,gene-b3850	Non CDS region
U00096.3	4235164	C	T	1/1 | 0,261	gene-b4025	Silent mutation
U00096.3	4593941	C	T	1/1 | 0,218	gene-b4356	Missense mutation	lgoT	galactonate:H(+) symporter
U00096.3	3450402	G	A	1/1 | 0,216	gene-b3316	Missense mutation	rpsS	30S ribosomal subunit protein S19
U00096.3	3933743	C	T	1/1 | 0,212	gene-b3748	Silent mutation
U00096.3	4061401	C	T	1/1 | 0,207	gene-b3873	Silent mutation
U00096.3	3973672	C	T	1/1 | 0,205	gene-b3789	Missense mutation	rffH	glucose-1-phosphate thymidylyltransferase 2
U00096.3	613561	C	T	1/1 | 0,203	gene-b0585	Silent mutation
U00096.3	153308	C	T	1/1 | 0,203	gene-b0139	Missense mutation	htrE	putative fimbrial usher protein HtrE
U00096.3	4049930	C	T	1/1 | 0,199	gene-b3864	Non CDS region
U00096.3	4363734	C	T	1/1 | 0,198	gene-b4136	Missense mutation	dsbD	thiol-disulfide exchange protein DsbD
U00096.3	51604	C	T	1/1 | 0,196	gene-b0050	Missense mutation	apaG	DUF525 domain-containing protein ApaG
U00096.3	51607	C	T	1/1 | 0,196	gene-b0049,gene-b0050;gene-b0047,gene-b0048,gene-b0051,gene-b0052,gene-b0053	Non CDS region
U00096.3	3207970	C	T	1/1 | 0,195	gene-b3062	Silent mutation
U00096.3	3978947	C	T	1/1 | 0,195	gene-b3793	Missense mutation	wzyE	enterobacterial common antigen polymerase
U00096.3	223487	C	T	1/1 | 0,194	gene-b0198,gene-b0199,gene-b0201,gene-b0202;gene-b0200	Non CDS region
U00096.3	3264134	G	A	1/1 | 0,187	gene-b3116	Missense mutation	tdcC	threonine/serine:H(+) symporter
U00096.3	4434663	C	T	1/1 | 0,187	gene-b4213	Missense mutation	cpdB	2',3'-cyclic-nucleotide 2'-phosphodiesterase/3'-nucleotidase
U00096.3	3318356	C	T	1/1 | 0,186	gene-b3169,gene-b3170,gene-b3171,gene-b3172;gene-b3173	Non CDS region
U00096.3	754978	C	T	1/1 | 0,185	gene-b0720,gene-b0721,gene-b0722,gene-b0723,gene-b4735,gene-b4768	Non CDS region
U00096.3	85224	C	T	1/1 | 0,185	gene-b0076	Missense mutation	leuO	DNA-binding transcriptional dual regulator LeuO
U00096.3	85225	C	T	1/1 | 0,185	gene-b0076	Silent mutation
U00096.3	3318361	C	T	1/1 | 0,183	gene-b3169,gene-b3170,gene-b3171,gene-b3172;gene-b3173	Non CDS region
U00096.3	2575308	G	A	1/1 | 0,183	gene-b2461	Silent mutation
U00096.3	544551	G	A	1/1 | 0,182	gene-b0516	STOP codon	allC	allantoate amidohydrolase
U00096.3	2433773	G	A	1/1 | 0,181	gene-b2316	Missense mutation	accD	acetyl-CoA carboxyltransferase subunit beta
U00096.3	1050671	G	A	1/1 | 0,178	gene-b0985,gene-b0986,gene-b0987,gene-b0990,gene-b0991,gene-b4517,gene-b4723;gene-b0988,gene-b0989,gene-b0992,gene-b4516	Non CDS region
U00096.3	3488759	G	A	1/1 | 0,173	gene-b3358	Missense mutation	yhfK	putative transporter YhfK
U00096.3	2144894	G	A	1/1 | 0,171	gene-b2067	Silent mutation
U00096.3	902251	C	T	1/1 | 0,170	gene-b0860,gene-b0861,gene-b0862;gene-b0863,gene-b0864,gene-b0865	Non CDS region
U00096.3	914726	C	T	1/1 | 0,170	gene-b0874	Missense mutation	lysO	L-lysine/thialysine exporter
U00096.3	1765401	G	A	1/1 | 0,167	gene-b1686	STOP codon	menI	1,4-dihydroxy-2-naphthoyl-CoA hydrolase
U00096.3	2153406	C	T	1/1 | 0,163	gene-b4667	Missense mutation	ibsA	toxic peptide IbsA
U00096.3	1812889	G	A	1/1 | 0,161	gene-b1730	Silent mutation
U00096.3	933146	C	T	1/1 | 0,160	gene-b0888,gene-b0890;gene-b0889	Non CDS region
U00096.3	1974427	G	A	1/1 | 0,158	gene-b1888	Missense mutation	cheA	chemotaxis protein CheA
U00096.3	1309042	C	T	1/1 | 0,157	gene-b1250	Missense mutation	kch	K(+) channel Kch
U00096.3	891701	C	T	1/1 | 0,153	gene-b0851	Missense mutation	nfsA	NADPH-dependent nitro/quinone reductase NfsA
U00096.3	2731390	G	A	1/1 | 0,153	gene-b2590,gene-b2591;gene-b2592	Non CDS region
U00096.3	669062	G	A	1/1 | 0,152	gene-b0635,gene-b0636,gene-b0637;gene-b0638,gene-b0639,gene-b0640	Non CDS region
U00096.3	1031630	G	A	1/1 | 0,150	gene-b0971	Non CDS region
U00096.3	1832402	C	T	1/1 | 0,149	gene-b1747,gene-b1748,gene-b1749,gene-b1750,gene-b1751	Non CDS region
U00096.3	2181797	G	A	1/1 | 0,148	gene-b2100	Silent mutation
U00096.3	664964	C	T	1/1 | 0,148	gene-b0633	Missense mutation	rlpA	rare lipoprotein RlpA
U00096.3	4392527	C	T	1/1 | 0,145	gene-b4164	Non CDS region
U00096.3	2184161	G	A	1/1 | 0,143	gene-b2103	Missense mutation	thiD	bifunctional hydroxymethylpyrimidine kinase/phosphomethylpyrimidine kinase
U00096.3	1140323	C	T	1/1 | 0,142	gene-b1083	Silent mutation
U00096.3	518731	C	T	1/1 | 0,140	gene-b0493	Missense mutation	ybbO	NADP(+)-dependent aldehyde reductase YbbO
U00096.3	2177337	G	A	1/1 | 0,139	gene-b2095,gene-b2096,gene-b2098;gene-b2097	Non CDS region
U00096.3	2276097	C	T	1/1 | 0,139	gene-b2179	Silent mutation
U00096.3	1218113	C	T	1/1 | 0,138	gene-b1168	Silent mutation
U00096.3	1962098	G	A	1/1 | 0,138	gene-b1877	Missense mutation	yecT	protein YecT
U00096.3	1958706	G	A	1/1 | 0,134	gene-b1874	Silent mutation
U00096.3	1594187	G	A	1/1 | 0,132	gene-b1508	Non CDS region
U00096.3	2139589	G	A	1/1 | 0,131	gene-b2063,gene-b2064	Non CDS region
U00096.3	1694257	G	A	1/1 | 0,128	gene-b1616	STOP codon	uidB	glucuronide:H(+) symporter
U00096.3	1250891	G	A	1/1 | 0,127	gene-b1198,gene-b1199,gene-b1200,gene-b1201	Non CDS region
U00096.3	2504176	G	A	1/1 | 0,127	gene-b2383	Missense mutation	fryA	putative PTS multiphosphoryl transfer proteinFryA
U00096.3	2449200	G	A	1/1 | 0,124	gene-b2329,gene-b2330;gene-b2331,gene-b2332,gene-b2333,gene-b2334,gene-b2335	Non CDS region
U00096.3	1453525	C	T	1/1 | 0,122	gene-b1387	Missense mutation	paaZ	fused 3-oxo-5,6-dehydrosuberyl-CoA semialdehyde dehydrogenase and oxepin-CoA hydrolase
U00096.3	1159929	C	T	1/1 | 0,117	gene-b1102	Silent mutation
U00096.3	311	C	T	1/1 | 0,100	gene-b0002;gene-b0001	Non CDS region
U00096.3	290958	C	A	0/1 | 7,5	gene-b0274	Missense mutation	insB3	IS1 family protein InsB
U00096.3	1428765	T	C	0/1 | 67,54	gene-b1370,gene-b1372,gene-b4570;gene-b1368,gene-b4570	Non CDS region
U00096.3	1097391	G	A	0/1 | 26,37	gene-b1027,gene-b1033,gene-b1034;gene-b1029,gene-b1032	Non CDS region
U00096.3	367573	G	A	0/1 | 183,20	gene-b0344,gene-b0345,gene-b0347;gene-b0346	Non CDS region

## Sheet: E.coli_I1
chromosome	position	ref	alt	E.coli_I1	Gene.refGene	ExonicFunc.refGene
U00096.3	4040719	C	T	1/1 | 2,106	gene-b3858,gene-b3859;gene-b3854,gene-b3855,gene-b3856,gene-b3857	Non CDS region
U00096.3	3700788	G	A	1/1 | 1,224	gene-b3539	Missense mutation
U00096.3	4019370	G	A	1/1 | 1,206	gene-b3833	Silent mutation
U00096.3	4287917	C	T	1/1 | 0,246	gene-b4070	STOP codon
U00096.3	2545610	C	T	1/1 | 0,225	gene-b2426,gene-b2427,gene-b2428,gene-b2429	Non CDS region
U00096.3	2545607	C	T	1/1 | 0,220	gene-b2427	Missense mutation
U00096.3	16955	C	T	1/1 | 0,219	gene-b0018	Silent mutation
U00096.3	51604	C	T	1/1 | 0,216	gene-b0050	Missense mutation
U00096.3	2545604	C	T	1/1 | 0,216	gene-b2427	Silent mutation
U00096.3	51607	C	T	1/1 | 0,214	gene-b0049,gene-b0050;gene-b0047,gene-b0048,gene-b0051,gene-b0052,gene-b0053	Non CDS region
U00096.3	4307448	G	A	1/1 | 0,211	gene-b4084	Silent mutation
U00096.3	1733136	C	T	1/1 | 0,204	gene-b1653	Silent mutation
U00096.3	189788	C	T	1/1 | 0,177	gene-b4414	Non CDS region
U00096.3	2521277	C	T	1/1 | 0,173	gene-b2404	Non CDS region
U00096.3	1694257	G	A	1/1 | 0,164	gene-b1616	STOP codon
U00096.3	290958	C	A	0/1 | 9,4	gene-b0274	Missense mutation
U00096.3	4507837	G	C	0/1 | 4,2	gene-b4284	Missense mutation
U00096.3	4307449	G	A	0/1 | 28,182	gene-b4084	Silent mutation
U00096.3	367573	G	A	0/1 | 190,119	gene-b0344,gene-b0345,gene-b0347;gene-b0346	Non CDS region
U00096.3	4307442	G	A	0/1 | 187,20	gene-b4084	Missense mutation
U00096.3	4488536	C	T	0/1 | 167,14	gene-b4261,gene-b4262,gene-b4263,gene-b4264	Non CDS region
U00096.3	3207967	C	T	0/1 | 162,17	gene-b3062	Silent mutation
U00096.3	659223	C	T	0/1 | 155,15	gene-b0624;gene-b0623,gene-b0627,gene-b0628,gene-b0629	Non CDS region
U00096.3	85224	C	T	0/1 | 154,23	gene-b0076	Missense mutation
U00096.3	2078342	G	A	0/1 | 149,39	gene-b4538;gene-b2002,gene-b2003,gene-b2004,gene-b2005,gene-b2006,gene-b2007,gene-b2008,gene-b4818	Non CDS region
U00096.3	85225	C	T	0/1 | 144,32	gene-b0076	Silent mutation
U00096.3	3708680	G	A	0/1 | 139,46	gene-b3545	Non CDS region
U00096.3	1655724	C	T	0/1 | 126,43	gene-b1580,gene-b1581,gene-b1582,gene-b1583,gene-b1584,gene-b1586;gene-b1585	Non CDS region
U00096.3	3207970	C	T	0/1 | 116,62	gene-b3062	Silent mutation
U00096.3	1428765	T	C	0/1 | 114,79	gene-b1370,gene-b1372,gene-b4570;gene-b1368,gene-b4570	Non CDS region
U00096.3	4135861	C	T	0/1 | 105,116	gene-b3942	Missense mutation

## Sheet: E.coli_I2
chromosome	position	ref	alt	E.coli_I2	Gene.refGene	ExonicFunc.refGene
U00096.3	517378	G	A	1/1 | 8,148	gene-b0489;gene-b0490,gene-b0491,gene-b0492,gene-b0493,gene-b0494	Non CDS region
U00096.3	3941639	C	T	1/1 | 7,249	gene-b3754,gene-b3755,gene-b3756,gene-b3757	Non CDS region
U00096.3	4166485	C	T	1/1 | 4,82	gene-b3968,gene-b3969;gene-b3966,gene-b3967	Non CDS region
U00096.3	3941634	C	T	1/1 | 4,256	gene-b3754,gene-b3755,gene-b3756,gene-b3757	Non CDS region
U00096.3	3941528	C	T	1/1 | 4,203	gene-b3754,gene-b3755,gene-b3756,gene-b3757	Non CDS region
U00096.3	3343377	C	T	1/1 | 2,265	gene-b3199	Missense mutation
U00096.3	3343406	C	T	1/1 | 2,238	gene-b3199,gene-b3200	Missense mutation
U00096.3	4166486	C	T	1/1 | 1,85	gene-b3968,gene-b3969;gene-b3966,gene-b3967	Non CDS region
U00096.3	3467014	C	T	1/1 | 1,222	gene-b3336,gene-b3337;gene-b3333,gene-b3334,gene-b3335,gene-b3338	Non CDS region
U00096.3	2360561	C	T	1/1 | 1,216	gene-b2247	Missense mutation
U00096.3	462314	G	A	1/1 | 1,202	gene-b0441	Missense mutation
U00096.3	1434401	G	A	1/1 | 1,192	gene-b4744	Silent mutation
U00096.3	2756303	C	T	1/1 | 1,192	gene-b2622	Missense mutation
U00096.3	2731338	C	T	1/1 | 1,179	gene-b2590,gene-b2591;gene-b2592	Non CDS region
U00096.3	1176455	G	A	1/1 | 1,178	gene-b1116	Silent mutation
U00096.3	2596891	G	A	1/1 | 1,174	gene-b2474,gene-b2475;gene-b2476,gene-b2477,gene-b2478	Non CDS region
U00096.3	4035358	C	T	1/1 | 0,70	gene-b3851,gene-b3852,gene-b3853;gene-b3849,gene-b3850	Non CDS region
U00096.3	3941635	C	T	1/1 | 0,260	gene-b3754,gene-b3755,gene-b3756,gene-b3757	Non CDS region
U00096.3	4287917	C	T	1/1 | 0,257	gene-b4070	STOP codon
U00096.3	463515	G	A	1/1 | 0,257	gene-b0441	Missense mutation
U00096.3	3994563	C	T	1/1 | 0,249	gene-b4558	Silent mutation
U00096.3	3489390	C	T	1/1 | 0,245	gene-b3359	Missense mutation
U00096.3	4175270	C	T	1/1 | 0,243	gene-b3974,gene-b3976,gene-b3977,gene-b3978,gene-b3979,gene-b3980;gene-b3973	Non CDS region
U00096.3	3918930	C	T	1/1 | 0,242	gene-b3734	Missense mutation
U00096.3	1601366	C	T	1/1 | 0,240	gene-b1511,gene-b1512,gene-b1513,gene-b1514	Non CDS region
U00096.3	358921	C	T	1/1 | 0,237	gene-b0339	Silent mutation
U00096.3	3921415	C	T	1/1 | 0,236	gene-b3738	Missense mutation
U00096.3	2744902	C	T	1/1 | 0,235	gene-b2607	Missense mutation
U00096.3	3488219	C	T	1/1 | 0,234	gene-b3358	STOP codon
U00096.3	4400606	C	T	1/1 | 0,233	gene-b4173,gene-b4174;gene-b4170,gene-b4171,gene-b4172	Non CDS region
U00096.3	93558	C	T	1/1 | 0,230	gene-b0085	Silent mutation
U00096.3	1251935	G	A	1/1 | 0,230	gene-b1201	Silent mutation
U00096.3	21219	C	T	1/1 | 0,229	gene-b0024	Silent mutation
U00096.3	85224	C	T	1/1 | 0,228	gene-b0076	Missense mutation
U00096.3	85225	C	T	1/1 | 0,228	gene-b0076	Silent mutation
U00096.3	4340903	C	T	1/1 | 0,228	gene-b4118	Silent mutation
U00096.3	2078342	G	A	1/1 | 0,227	gene-b4538;gene-b2002,gene-b2003,gene-b2004,gene-b2005,gene-b2006,gene-b2007,gene-b2008,gene-b4818	Non CDS region
U00096.3	2678914	C	T	1/1 | 0,226	gene-b2548	Missense mutation
U00096.3	4196909	C	T	1/1 | 0,225	gene-b3996	Missense mutation
U00096.3	1050646	G	A	1/1 | 0,223	gene-b0985,gene-b0986,gene-b0987,gene-b0990,gene-b0991,gene-b4517,gene-b4723;gene-b0988,gene-b0989,gene-b0992,gene-b4516	Non CDS region
U00096.3	51604	C	T	1/1 | 0,221	gene-b0050	Missense mutation
U00096.3	4047017	C	T	1/1 | 0,221	gene-b3863	Missense mutation
U00096.3	662712	G	A	1/1 | 0,220	gene-b0629,gene-b0630,gene-b0631;gene-b0632,gene-b0633	Non CDS region
U00096.3	51607	C	T	1/1 | 0,217	gene-b0049,gene-b0050;gene-b0047,gene-b0048,gene-b0051,gene-b0052,gene-b0053	Non CDS region
U00096.3	4179988	C	T	1/1 | 0,217	gene-b3985,gene-b3986,gene-b3987;gene-b3982,gene-b3983,gene-b3984	Non CDS region
U00096.3	1165007	C	T	1/1 | 0,217	gene-b1107	Missense mutation
U00096.3	2629254	C	T	1/1 | 0,215	gene-b2503,gene-b2504,gene-b2505,gene-b2506;gene-b2507	Non CDS region
U00096.3	3207970	C	T	1/1 | 0,214	gene-b3062	Silent mutation
U00096.3	4424676	C	T	1/1 | 0,214	gene-b4199	Missense mutation
U00096.3	455910	G	A	1/1 | 0,213	gene-b0436	Missense mutation
U00096.3	4486822	C	T	1/1 | 0,213	gene-b4261	Missense mutation
U00096.3	659676	C	T	1/1 | 0,212	gene-b0628	Missense mutation
U00096.3	3756671	G	A	1/1 | 0,212	gene-b3588;gene-b3589,gene-b3590	Non CDS region
U00096.3	2814582	C	T	1/1 | 0,211	gene-b2687	Missense mutation
U00096.3	2545610	C	T	1/1 | 0,210	gene-b2426,gene-b2427,gene-b2428,gene-b2429	Non CDS region
U00096.3	2545607	C	T	1/1 | 0,209	gene-b2427	Missense mutation
U00096.3	2735925	C	T	1/1 | 0,209	gene-b2594	Silent mutation
U00096.3	1268362	C	T	1/1 | 0,208	gene-b1215	Silent mutation
U00096.3	2745739	C	T	1/1 | 0,207	gene-b2608	Silent mutation
U00096.3	2305708	G	A	1/1 | 0,206	gene-b2210	Silent mutation
U00096.3	236923	C	T	1/1 | 0,206	gene-b0214,gene-b0216,gene-b0217;gene-b0213,gene-b0215,gene-b4586	Non CDS region
U00096.3	1184334	G	A	1/1 | 0,206	gene-b1125	Silent mutation
U00096.3	77207	C	T	1/1 | 0,203	gene-b0069	Silent mutation
U00096.3	286806	G	A	1/1 | 0,201	gene-b0271	Silent mutation
U00096.3	4215981	C	T	1/1 | 0,200	gene-b4014	Silent mutation
U00096.3	467963	G	A	1/1 | 0,199	gene-b0446	Silent mutation
U00096.3	1744898	C	T	1/1 | 0,198	gene-b1664	Silent mutation
U00096.3	454153	G	A	1/1 | 0,198	gene-b0434	Silent mutation
U00096.3	1020336	G	A	1/1 | 0,198	gene-b0957,gene-b0959;gene-b0956,gene-b0958,gene-b0960	Non CDS region
U00096.3	127980	C	T	1/1 | 0,197	gene-b0116	Silent mutation
U00096.3	4392748	C	T	1/1 | 0,196	gene-b4161,gene-b4167,gene-b4670;gene-b4162,gene-b4163,gene-b4164,gene-b4165,gene-b4166	Non CDS region
U00096.3	1031399	G	A	1/1 | 0,196	gene-b0970	Missense mutation
U00096.3	2520928	C	T	1/1 | 0,195	gene-b2400,gene-b2401,gene-b2402,gene-b2403,gene-b2404;gene-b2399,gene-b2405,gene-b2406	Non CDS region
U00096.3	2405010	G	A	1/1 | 0,195	gene-b2288	Silent mutation
U00096.3	490485	G	A	1/1 | 0,193	gene-b0467	Missense mutation
U00096.3	2278281	C	T	1/1 | 0,192	gene-b2181;gene-b2179,gene-b2180,gene-b2182,gene-b2183	Non CDS region
U00096.3	3318340	C	T	1/1 | 0,191	gene-b3169,gene-b3170,gene-b3171,gene-b3172;gene-b3173	Non CDS region
U00096.3	483942	G	A	1/1 | 0,191	gene-b0462	Silent mutation
U00096.3	902891	G	A	1/1 | 0,190	gene-b0863	Missense mutation
U00096.3	4468846	C	T	1/1 | 0,190	gene-b4242	Missense mutation
U00096.3	4179794	C	T	1/1 | 0,189	gene-b3985,gene-b3986,gene-b3987;gene-b3982,gene-b3983,gene-b3984	Non CDS region
U00096.3	1971844	G	A	1/1 | 0,189	gene-b1886	Missense mutation
U00096.3	1988208	C	T	1/1 | 0,189	gene-b1904,gene-b1905,gene-b1907,gene-b4537,gene-b4663;gene-b1902,gene-b1906	Non CDS region
U00096.3	2744197	C	T	1/1 | 0,189	gene-b2606	Missense mutation
U00096.3	1248478	C	T	1/1 | 0,187	gene-b1198	Missense mutation
U00096.3	2286206	C	T	1/1 | 0,184	gene-b2189;gene-b2187,gene-b2188,gene-b2190	Non CDS region
U00096.3	565003	G	A	1/1 | 0,182	gene-b0537	STOP codon
U00096.3	637987	G	A	1/1 | 0,181	gene-b0604	Missense mutation
U00096.3	2714311	C	T	1/1 | 0,179	gene-b2575,gene-b2578;gene-b2576,gene-b2577,gene-b2579	Non CDS region
U00096.3	454842	G	A	1/1 | 0,178	gene-b0433,gene-b0434,gene-b0436,gene-b0437;gene-b0435	Non CDS region
U00096.3	2766671	C	T	1/1 | 0,178	gene-b2630	Missense mutation
U00096.3	1741236	C	T	1/1 | 0,176	gene-b1659,gene-b1661;gene-b1660,gene-b1662	Non CDS region
U00096.3	4049952	C	T	1/1 | 0,175	gene-b3864	Non CDS region
U00096.3	2726005	C	T	1/1 | 0,174	gene-b2587;gene-b2585,gene-b2586,gene-b2588,gene-b2589,gene-b4783	Non CDS region
U00096.3	2775104	C	T	1/1 | 0,170	gene-b2643,gene-b2644,gene-b4548;gene-b2642	Non CDS region
U00096.3	2432514	C	T	1/1 | 0,170	gene-b2315	Silent mutation
U00096.3	983037	C	T	1/1 | 0,169	gene-b0926,gene-b0927;gene-b0925,gene-b0928	Non CDS region
U00096.3	1446140	C	T	1/1 | 0,166	gene-b1383	Silent mutation
U00096.3	2025682	C	T	1/1 | 0,165	gene-b1955	STOP codon
U00096.3	1030139	G	A	1/1 | 0,164	gene-b0968	Missense mutation
U00096.3	1494026	G	A	1/1 | 0,161	gene-b1421	Silent mutation
U00096.3	2025320	C	T	1/1 | 0,159	gene-b1952,gene-b1954,gene-b1955;gene-b1950,gene-b1951,gene-b1953,gene-b1956	Non CDS region
U00096.3	2305063	C	T	1/1 | 0,154	gene-b2208;gene-b2209,gene-b2210,gene-b2211,gene-b4604	Non CDS region
U00096.3	1408700	G	A	1/1 | 0,154	gene-b1342	Silent mutation
U00096.3	1694257	G	A	1/1 | 0,153	gene-b1616	STOP codon
U00096.3	2746401	C	T	1/1 | 0,147	gene-b2606,gene-b2607,gene-b2608,gene-b2609,gene-b2611;gene-b2610	Non CDS region
U00096.3	2177374	C	T	1/1 | 0,142	gene-b2095,gene-b2096,gene-b2098;gene-b2097	Non CDS region
U00096.3	1428765	T	C	0/1 | 89,94	gene-b1370,gene-b1372,gene-b4570;gene-b1368,gene-b4570	Non CDS region
U00096.3	4035357	C	T	0/1 | 63,7	gene-b3851,gene-b3852,gene-b3853;gene-b3849,gene-b3850	Non CDS region
U00096.3	4035360	C	T	0/1 | 63,7	gene-b3851,gene-b3852,gene-b3853;gene-b3849,gene-b3850	Non CDS region
U00096.3	4166488	C	T	0/1 | 6,80	gene-b3968,gene-b3969;gene-b3966,gene-b3967	Non CDS region
U00096.3	290958	C	A	0/1 | 4,2	gene-b0274	Missense mutation
U00096.3	434614	C	T	0/1 | 226,18	gene-b0412,gene-b0415,gene-b0416,gene-b0417,gene-b0418;gene-b0413,gene-b0414	Non CDS region
U00096.3	367573	G	A	0/1 | 206,77	gene-b0344,gene-b0345,gene-b0347;gene-b0346	Non CDS region
U00096.3	3028491	G	A	0/1 | 195,17	gene-b2883,gene-b2886,gene-b2887,gene-b4464	Non CDS region
U00096.3	3933743	C	T	0/1 | 192,24	gene-b3748	Silent mutation
U00096.3	1958741	C	T	0/1 | 165,24	gene-b1874	Missense mutation
U00096.3	3911533	C	T	0/1 | 164,28	gene-b3727,gene-b3728;gene-b3729	Non CDS region
U00096.3	4307449	G	A	0/1 | 161,44	gene-b4084	Silent mutation
U00096.3	2181797	G	A	0/1 | 161,38	gene-b2100	Silent mutation
U00096.3	1655724	C	T	0/1 | 160,15	gene-b1580,gene-b1581,gene-b1582,gene-b1583,gene-b1584,gene-b1586;gene-b1585	Non CDS region
U00096.3	659223	C	T	0/1 | 159,20	gene-b0624;gene-b0623,gene-b0627,gene-b0628,gene-b0629	Non CDS region
U00096.3	4307448	G	A	0/1 | 155,49	gene-b4084	Silent mutation
U00096.3	1992181	G	A	0/1 | 150,15	gene-b1908,gene-b1909,gene-b1910,gene-b1911,gene-b4759;gene-b1907,gene-b1912,gene-b1913	Non CDS region
U00096.3	2731331	G	A	0/1 | 147,28	gene-b2590,gene-b2591;gene-b2592	Non CDS region
U00096.3	2509626	G	A	0/1 | 141,63	gene-b2386,gene-b2387,gene-b2388,gene-b2389,gene-b2390;gene-b2392	Non CDS region
U00096.3	933504	G	A	0/1 | 132,71	gene-b0890	Missense mutation
U00096.3	3328169	G	A	0/1 | 130,11	gene-b3178,gene-b3179,gene-b3182;gene-b3180,gene-b3181	Non CDS region
U00096.3	627189	C	T	0/1 | 128,94	gene-b0594	Missense mutation
U00096.3	1811284	G	A	0/1 | 123,62	gene-b1729	Silent mutation
U00096.3	582208	C	T	0/1 | 117,73	gene-b0563,gene-b0564,gene-b4589;gene-b0560,gene-b0561	Non CDS region
U00096.3	2947399	C	T	0/1 | 116,83	gene-b2814	Non CDS region
U00096.3	893769	C	T	0/1 | 109,123	gene-b0854,gene-b0855;gene-b0851,gene-b0852,gene-b0853	Non CDS region

## Sheet: E.coli_I3
chromosome	position	ref	alt	E.coli_I3	Gene.refGene	ExonicFunc.refGene
U00096.3	4094545	G	A	1/1 | 5,108	gene-b3900,gene-b3901,gene-b3902;gene-b3903,gene-b3904	Non CDS region
U00096.3	2731331	G	A	1/1 | 2,143	gene-b2590,gene-b2591;gene-b2592	Non CDS region
U00096.3	3446291	G	A	1/1 | 1,197	gene-b3306	Silent mutation
U00096.3	1874630	G	A	1/1 | 1,144	gene-b1789	Silent mutation
U00096.3	4634260	G	A	1/1 | 0,218	gene-b4395	Missense mutation
U00096.3	2433958	G	A	1/1 | 0,217	gene-b2315,gene-b2316;gene-b2317,gene-b2318,gene-b2319	Non CDS region
U00096.3	123790	C	T	1/1 | 0,208	gene-b0114	Silent mutation
U00096.3	4287923	C	T	1/1 | 0,204	exonic	gene-b4070	nonsynonymous SNV
U00096.3	4287925	C	T	1/1 | 0,202	gene-b4070	Silent mutation
U00096.3	1936651	C	T	1/1 | 0,202	gene-b1852,gene-b1853,gene-b1854	Non CDS region
U00096.3	1050583	G	A	1/1 | 0,200	gene-b0985,gene-b0986,gene-b0987,gene-b0990,gene-b0991,gene-b4517,gene-b4723;gene-b0988,gene-b0989,gene-b0992,gene-b4516	Non CDS region
U00096.3	1050585	G	A	1/1 | 0,200	gene-b0985,gene-b0986,gene-b0987,gene-b0990,gene-b0991,gene-b4517,gene-b4723;gene-b0988,gene-b0989,gene-b0992,gene-b4516	Non CDS region
U00096.3	4287917	C	T	1/1 | 0,199	gene-b4070	STOP codon
U00096.3	51604	C	T	1/1 | 0,199	gene-b0050	Missense mutation
U00096.3	51607	C	T	1/1 | 0,199	gene-b0049,gene-b0050;gene-b0047,gene-b0048,gene-b0051,gene-b0052,gene-b0053	Non CDS region
U00096.3	85224	C	T	1/1 | 0,194	gene-b0076	Missense mutation
U00096.3	85225	C	T	1/1 | 0,194	gene-b0076	Silent mutation
U00096.3	2545618	C	T	1/1 | 0,193	gene-b2426,gene-b2427,gene-b2428,gene-b2429	Non CDS region
U00096.3	3734318	G	A	1/1 | 0,190	gene-b3568	Missense mutation
U00096.3	3840045	G	A	1/1 | 0,189	gene-b3661,gene-b4555,gene-b4797;gene-b3659,gene-b3660,gene-b3662,gene-b3663	Non CDS region
U00096.3	3755291	C	T	1/1 | 0,188	gene-b3588	Silent mutation
U00096.3	3755290	C	T	1/1 | 0,187	gene-b3588	Missense mutation
U00096.3	3755293	C	T	1/1 | 0,187	gene-b3588	Missense mutation
U00096.3	3467014	C	T	1/1 | 0,186	gene-b3336,gene-b3337;gene-b3333,gene-b3334,gene-b3335,gene-b3338	Non CDS region
U00096.3	2288483	G	A	1/1 | 0,183	gene-b2190	unknown
U00096.3	3077602	C	T	1/1 | 0,180	gene-b2933	Missense mutation
U00096.3	4276888	G	A	1/1 | 0,180	gene-b4061	Missense mutation
U00096.3	2659145	G	A	1/1 | 0,180	gene-b2527	Missense mutation
U00096.3	1399533	G	A	1/1 | 0,178	gene-b1333,gene-b1334;gene-b1332,gene-b1335,gene-b1336	Non CDS region
U00096.3	1641629	G	A	1/1 | 0,178	gene-b1554,gene-b1555,gene-b1556,gene-b1557,gene-b1558,gene-b4750;gene-b1559,gene-b1560,gene-b4776	Non CDS region
U00096.3	517500	C	T	1/1 | 0,177	gene-b0492	Silent mutation
U00096.3	517502	C	T	1/1 | 0,177	gene-b0492	Missense mutation
U00096.3	1215464	G	A	1/1 | 0,176	gene-b1163	Silent mutation
U00096.3	3036320	G	A	1/1 | 0,173	gene-b2890,gene-b2891;gene-b2892,gene-b2893	Non CDS region
U00096.3	1655724	C	T	1/1 | 0,168	gene-b1580,gene-b1581,gene-b1582,gene-b1583,gene-b1584,gene-b1586;gene-b1585	Non CDS region
U00096.3	3318053	G	A	1/1 | 0,168	gene-b3169,gene-b3170,gene-b3172;gene-b3171,gene-b3173	Non CDS region
U00096.3	3614903	G	A	1/1 | 0,167	gene-b3476	Missense mutation
U00096.3	3322588	G	A	1/1 | 0,167	gene-b3173,gene-b3174,gene-b3175;gene-b3176,gene-b3177	Non CDS region
U00096.3	2063780	G	A	1/1 | 0,161	gene-b1991	STOP codon
U00096.3	1115218	G	A	1/1 | 0,161	gene-b1053	Silent mutation
U00096.3	1677541	G	A	1/1 | 0,161	gene-b1603	Silent mutation
U00096.3	1694257	G	A	1/1 | 0,159	gene-b1616	STOP codon
U00096.3	2981387	G	A	1/1 | 0,157	gene-b2841	STOP codon
U00096.3	2146436	G	A	1/1 | 0,157	gene-b2067	Silent mutation
U00096.3	2031595	G	A	1/1 | 0,155	gene-b1961	Silent mutation
U00096.3	1958742	G	A	1/1 | 0,155	gene-b1874	Silent mutation
U00096.3	1958738	C	T	1/1 | 0,154	gene-b1874	Missense mutation
U00096.3	2158851	G	A	1/1 | 0,154	gene-b2076	Missense mutation
U00096.3	3442290	G	A	1/1 | 0,152	gene-b3298	Missense mutation
U00096.3	554496	G	A	1/1 | 0,151	gene-b0522,gene-b0523,gene-b0524,gene-b0525,gene-b0526;gene-b0527	Non CDS region
U00096.3	2509837	G	A	1/1 | 0,149	gene-b2389	Missense mutation
U00096.3	4307449	G	A	0/1 | 88,117	gene-b4084	Silent mutation
U00096.3	1784776	G	A	0/1 | 87,70	gene-b1702	Silent mutation
U00096.3	4307448	G	A	0/1 | 82,124	gene-b4084	Silent mutation
U00096.3	1428765	T	C	0/1 | 81,68	gene-b1370,gene-b1372,gene-b4570;gene-b1368,gene-b4570	Non CDS region
U00096.3	290958	C	A	0/1 | 7,4	gene-b0274	Missense mutation
U00096.3	4166484	C	T	0/1 | 41,5	gene-b3968,gene-b3969;gene-b3966,gene-b3967	Non CDS region
U00096.3	4166488	C	T	0/1 | 36,9	gene-b3968,gene-b3969;gene-b3966,gene-b3967	Non CDS region
U00096.3	740828	C	T	0/1 | 35,172	gene-b0708	Missense mutation
U00096.3	1408559	C	T	0/1 | 35,122	gene-b1342	Silent mutation
U00096.3	4035356	C	T	0/1 | 35,10	gene-b3851,gene-b3852,gene-b3853;gene-b3849,gene-b3850	Non CDS region
U00096.3	4166485	C	T	0/1 | 31,14	gene-b3968,gene-b3969;gene-b3966,gene-b3967	Non CDS region
U00096.3	4166486	C	T	0/1 | 31,14	gene-b3968,gene-b3969;gene-b3966,gene-b3967	Non CDS region
U00096.3	4035360	C	T	0/1 | 31,14	gene-b3851,gene-b3852,gene-b3853;gene-b3849,gene-b3850	Non CDS region
U00096.3	4035358	C	T	0/1 | 26,19	gene-b3851,gene-b3852,gene-b3853;gene-b3849,gene-b3850	Non CDS region
U00096.3	4035357	C	T	0/1 | 26,19	gene-b3851,gene-b3852,gene-b3853;gene-b3849,gene-b3850	Non CDS region
U00096.3	367573	G	A	0/1 | 191,221	gene-b0344,gene-b0345,gene-b0347;gene-b0346	Non CDS region
U00096.3	3911533	C	T	0/1 | 180,16	gene-b3727,gene-b3728;gene-b3729	Non CDS region
U00096.3	434614	C	T	0/1 | 179,27	gene-b0412,gene-b0415,gene-b0416,gene-b0417,gene-b0418;gene-b0413,gene-b0414	Non CDS region
U00096.3	4307442	G	A	0/1 | 177,25	gene-b4084	Missense mutation
U00096.3	4175270	C	T	0/1 | 169,37	gene-b3974,gene-b3976,gene-b3977,gene-b3978,gene-b3979,gene-b3980;gene-b3973	Non CDS region
U00096.3	3941633	C	T	0/1 | 160,16	gene-b3754,gene-b3755,gene-b3756,gene-b3757	Non CDS region
U00096.3	1655737	C	T	0/1 | 149,27	gene-b1580,gene-b1581,gene-b1582,gene-b1583,gene-b1584,gene-b1586;gene-b1585	Non CDS region
U00096.3	2078342	G	A	0/1 | 143,26	gene-b4538;gene-b2002,gene-b2003,gene-b2004,gene-b2005,gene-b2006,gene-b2007,gene-b2008,gene-b4818	Non CDS region
U00096.3	3485946	C	T	0/1 | 141,22	gene-b3356,gene-b3357,gene-b3358;gene-b3353,gene-b3354,gene-b3355	Non CDS region
U00096.3	659223	C	T	0/1 | 140,15	gene-b0624;gene-b0623,gene-b0627,gene-b0628,gene-b0629	Non CDS region
U00096.3	1655736	C	T	0/1 | 135,39	gene-b1580,gene-b1581,gene-b1582,gene-b1583,gene-b1584,gene-b1586;gene-b1585	Non CDS region
U00096.3	4606427	G	A	0/1 | 134,22	gene-b4367,gene-b4368,gene-b4369,gene-b4370,gene-b4372,gene-b4373;gene-b4366,gene-b4371,gene-b4567	Non CDS region
U00096.3	3941635	C	T	0/1 | 128,47	gene-b3754,gene-b3755,gene-b3756,gene-b3757	Non CDS region
U00096.3	3207970	C	T	0/1 | 128,35	gene-b3062	Silent mutation
U00096.3	3941634	C	T	0/1 | 123,51	gene-b3754,gene-b3755,gene-b3756,gene-b3757	Non CDS region
U00096.3	4179794	C	T	0/1 | 116,34	gene-b3985,gene-b3986,gene-b3987;gene-b3982,gene-b3983,gene-b3984	Non CDS region
U00096.3	3943070	C	T	0/1 | 1,2	gene-b3756	Non CDS region

[truncated: 3 more sheets: E.coli_I4, E.coli_I5, E.coli_I6]
